# Supplementary material for: Comparative Genomics of Flowering Time Pathways Using Brachypodium distachyon as a Model for the Temperate Grasses
Source: PLoS One. 2010 Apr 19;5(4):e10065. doi: 10.1371/journal.pone.0010065 (PMC2856676; doi:10.1371/journal.pone.0010065)
Supplement: Table S1 — Complete list of Arabidopsis, Rice, Brachypodium and Cereal flowering time related proteins. Extended version of Table 1 showing details of accession numbers, reciprocal blast hits and EST evidence. (0.08 MB XLS) [file pone.0010065.s001.xls]

## Sheet: Sheet1
Arabidopsis			Rice				Brachypodium		Cereals - Wheat /Barley/Maize		ClustalW Score				Reciprocal BLAST
Gene	AGI code TAIR 9	uniprot	Rice MSU release 6.1	uniprot	name	Synonym	v1.2	protein / gene name	Accession	protein / gene name	ara vs rice	ara vs brachy	rice vs brachy	brachy vs cereal	Top arabidopsis hit	Top rice hit	Brachy ESTs *
PHYA	AT1G09570.1		LOC_Os03g51030.1		OsPHYA		Bradi1g10520.1	BdPHYA	ABB13321	HvPHYA	63	63	88	88	AT1G09570	Os03g51030	Yes
PHYB	AT2G18790.1		LOC_Os03g19590.1		OsPHYB		Bradi1g64360.1	BdPHYB			71	70	93		AT2G18790	Os03g19590	Yes
PHYC	AT5G35840.1		LOC_Os03g54084.1		OsPHYC		Bradi1g08400.1	BdPHYC			59	59	88		AT5G35840	Os03g54084	Yes
PHYD	AT4G16250.1
PHYE	AT4G18130.1
CRY1	AT4G08920.1		LOC_Os02g36380.1		OsCRY1a		Bradi3g46590.1	BdCRY1a			64	63	85		AT4G08920	Os02g36380	Yes
			LOC_Os04g37920.1		OsCRY1b		Bradi5g11990.1	BdCRY1b			65	65	89		AT4G08920	Os04g37920	Yes
CRY2	AT1G04400.2		LOC_Os02g41550.1		OsCRY2		Bradi3g49204.1	BdCRY2			52	56	80		AT1G04400	Os02g41550	Yes
CKA1	AT5G67380.1		LOC_Os03g55389.1		Hd6		Bradi1g59010.1								See phylogenetic tree in Figure 2A		Yes
CKA2	AT3G50000.1		LOC_Os07g02350.1				Bradi1g07810.1										Yes
	AT2G23080.1		LOC_Os03g55490.1				Bradi1g70690.1										Yes
	AT2G23070.1		LOC_Os03g10940.1				Bradi1g07750.1										Yes
ZTL	AT5G57360.2		LOC_Os06g47890.1		OsZTLa		Bradi1g33610.1	BdZTLa							See phylogenetic tree in Figure 2B		Yes
LKP2	AT2G18915.2		LOC_Os02g05700.1		OsZTLb		Bradi3g04040.1	BdZTLb									Yes
FKF1	AT1G68050.1		LOC_Os11g34460.1		OsFKF1		Bradi4g16630.1	BdFKF1									Yes
ELF3	AT2G25930.1		LOC_Os01g38530.1		OsELF3		Bradi2g14290.1	BdELF3	ABL11477	TaELF3					See phylogenetic tree in Figure 2C		Yes
	AT3G21320.1		LOC_Os06g05060.1		OsELF3
ELF4	AT2G40080.1		LOC_Os11g40610.1				Bradi4g13230.1								See phylogenetic tree in Figure 2D		No
	AT1G17455.1		LOC_Os03g29680.1				Bradi1g60090.1										Yes
	AT1G72630.1		LOC_Os08g27860.1				Bradi4g29580.1										No
	AT2G06255.1		LOC_Os08g27870.1
	AT2G29950.1
GI	AT1G22770.1		LOC_Os01g08700.1		OsGI		Bradi2g05230.1	BdGI	AAW66946	Gigantea-like	68	66	90	93	AT1G22770	Os01g08700	Yes
SPY	AT3G11540.1		LOC_Os08g44510.1		OsSPY		Bradi3g42910.1	BdSPY			74	73	86		AT3G11540	Os08g44510	Yes
LUX	AT3G46640.1		LOC_Os01g74020.1		OsLUX		Bradi2g62070.1	BdLUX			52	56	64		AT3G46640	Os01g74020	Yes
LHY	AT1G01060.1		LOC_Os08g06110.2		OsCCA1		Bradi3g16515.1	BdCCA1			40	38	73		AT1G01060	Os08g06110	Yes
CCA1	AT2G46830.1										37	37
CHE	AT5G08330.1						Bradi3g60350.1								See phylogenetic tree in Figure S1		No
TOC1	AT5G61380.1		LOC_Os02g40510.1		OsTOC1		Bradi3g48880.1	BdTOC1							See phylogenetic tree in Figure 3A		Yes
PRR3	AT5G60100.1		LOC_Os07g49460.2		OsPRR37		Bradi1g16490.1	BdPRR37	AAY42109	Ppd-H1							Yes
PRR 7	AT5G02810.1		LOC_Os03g17570.1		OsPRR73		Bradi1g65910.1	BdPRR73	AK250331								Yes
PRR5	AT5G24470.1		LOC_Os11g05930.1		OsPRR59		Bradi4g24967.1	BdPRR59									Yes
PRR9	AT2G46790.1		LOC_Os09g36220.1		OsPRR95		Bradi4g36077.1	BdPRR95									Yes
COP1	AT2G32950.1		LOC_Os02g53140.1		OsCOP1		Bradi3g57670.1	BdCOP1			69	68	88				Yes
CDF1	AT5G62430.1		LOC_Os01g15900.1				Bradi2g09720.1		AK252924	HvCDF					See phylogenetic tree in Figure 4		Yes
CDF2	AT5G39660.1		LOC_Os01g17000.1				Bradi2g10640.1			TaDOF5							Yes
CDF3	AT3G47500.1		LOC_Os07g48570.1				Bradi1g17410.1			TaDOF16							Yes
	AT1G69570.1		LOC_Os03g07360.1				Bradi1g73710.1			TaDOF17							Yes
	AT1G26790.1		LOC_Os10g26620.1				Bradi3g25670.1			TaDOF18							Yes
	AT1G29160.1						Bradi2g19930.1			TaDOF19							No
	AT2G34140.1									TaDOF20
										TaDOF26
										TaDOF29
										TaDOF31
PFT1	AT1G25540.1		LOC_Os09g13610.1		OsPFT1		Bradi4g27750.1	BdPFT1			48	50	74		AT1G25540	Os09g13610	Yes
CONSTANS	AT5G15840.1		LOC_Os06g16370.1	Q30DN4_ORYSI	Hd1	OsA	Bradi1g43670.1	BdCO1	AAM74063	HvCO1					See phylogenetic tree in Figure 5A		Yes
AtCOL1	AT5G15850.1						Bradi3g56260.1	BdCO2	AAM74065	HvCO2							No
AtCOL2	AT3G02380.1							TaCO2	AAT42130	TaCO2
AtCOL3	AT2G24790.1		LOC_Os09g06464.1		OsCO3	OsB			AAM74068	HvCO3
AtCOL4	AT5G24930.1		LOC_Os04g42020.1			OsC	Bradi5g14600.1	BdCO4	AAM74070	HvCO4							Yes
ATCOL5	AT5G57660.1		LOC_Os02g39710.1			OsD	Bradi3g48447.1	BdCO5	AAL99264	HvCO5							Yes
			LOC_Os06g44450.1			OsE	Bradi1g31280.1	BdCO6	AAL99268	HvCO6							Yes
			LOC_Os02g08150.1			OsF	Bradi3g05800.1	BdCO7	AAL99269	HvCO7							Yes
			LOC_Os08g15050.1			OsG	Bradi3g19010.1	BdCO8	AAL99270	HvCO8							Yes
SPA1	AT2G46340.1		LOC_Os01g52640.3		OsSPA1		Bradi2g48660.1	BdSPA1							See explanation in text		Yes
SPA2	AT4G11110.1		LOC_Os05g49590.2				Bradi2g15900.1										Yes
SPA3	AT3G15354.1
SPA4	AT1G53090.1
TOE1	AT2G28550.1		LOC_Os05g03040.1				Bradi1g03880.1		AAC05206	ZmIDS1					See phylogenetic tree in Figure 6A		Yes
TOE2	AT5G60120.1		LOC_Os07g13170.1				Bradi1g53650.1		AAU94922	TaQ							Yes
SMZ	AT3G54990.1		LOC_Os05g03040.1				Bradi2g37800.1		ABR19871	ZmRAP2.7 Vgt1							Yes
SNZ	AT2G39250.1		LOC_Os04g55560.2				Bradi5g24100.1										No
TOE3	AT5G67180.1		LOC_Os06g43220.1	B8B0I8_ORYSI			Bradi1g30340.1										No
AP2	AT4G36920.1
TEM1	AT1G25560.1		LOC_Os05g47650.1		OsRAV8		Bradi2g02720.1								See phylogenetic tree in Figure 7A		Yes
TEM2	AT1G68840.1		LOC_Os01g04800.1		OsRAV9		Bradi2g02710.1										No
RAV1	AT1G13260.1		LOC_Os01g49830.1		OsRAV11		Bradi2g47220.1										Yes
RAV1-like	AT3G25730.1		LOC_Os01g04750.1		OsRAV12		Bradi2g17610.1										No
	AT1G50680.1
	AT1G51120.1
ELF6	AT5G04240.1		LOC_Os03g05680/90	A3AE68_ORYSJ	OsELF6		Bradi1g75000.1	BdELF6			37	38	65		AT5G04240		Yes
REF6	AT3G48430.1		LOC_Os01g67970.1		OsREF6		Bradi2g58130.1	BdREF6			41	39	61		AT3G48430	Os01g67970	No
			LOC_Os10g32600.1		OsEhd1
			LOC_Os10g28330.1		OsID1	RID1 Ehd2	Bradi3g26910.1	BdID1	AAC18941	ZmID1					See phylogenetic tree in Figure 7C		No
			LOC_Os01g09850.1		OsIDD2		Bradi2g05900.1	BdIDD2	Sb01g021480.1	SbID1							No
			LOC_Os01g70870.1		OsIDD9		Bradi2g60020.1	BdIDD9									No
CIB1	AT4G34530.1														See phylogenetic tree in Figure S4
FT	AT1G65480.1		LOC_Os01g11940.1		OsFTL1		Bradi2g07070.1	BdFT2/FTL1	ABB99414	HvFT2					See phylogenetic tree in Figure 8A		No
TSF	AT4G20370.1		LOC_Os06g06320.1		Hd3a	OsFTL2	Bradi1g48830.1	BdFT1/FTL2	AAZ38709	HvFT1							Yes
	AT1G18100.1		LOC_Os06g06300.1		OsFTL3	OsRFT1
	AT2G27550.1		LOC_Os09g33850.1		OsFTL4		Bradi4g35040.1	BdFTL4									Yes
TFL1	AT5G03840.1		LOC_Os02g39064.1		OsFTL5		Bradi5g14010.1	BDFTL5									No
BFT	AT5G62040.1		LOC_Os04g41130.1		OsFTL6		Bradi3g48036.1	BdFTL6									No
			LOC_Os12g13030.1		OsFTL7		Bradi4g39730.1	BdFTL7a									No
							Bradi4g39750.1	BdFTL7b									No
							Bradi4g39760.1	BdFTL7c									No
			LOC_Os01g10590.1		OsFTL8
			LOC_Os01g54490.1		OsFTL9		Bradi2g49795.1	BdFTL9
							Bradi2g19670.1	BdFTL10	ABD75336	HvFT3							No
									ABM26903	HvFT5
			LOC_Os05g44180.1		OsFTL10
			LOC_Os11g18870.1		OsFTL11
			LOC_Os06g35940.1		OsFTL12		Bradi1g38150.1	BdFT4/FTL12	ABD75337	HvFT4							Yes
			LOC_Os02g13830.1		OsFTL13		Bradi3g08890.1	BdFTL13									No
			LOC_Os06g30370.1		OsMFT1		Bradi2g27860.1	BdMFT1a									Yes
							Bradi1g42510.1	BdMFT1b									No
			LOC_Os01g02120 .1		OsMFT2		Bradi2g01020.1	BdMFT2									No
			LOC_Os11g05470.1		OsTFL1	OsRCN1	Bradi4g42400.1	BdTFL1									Yes
			LOC_Os02g32950.1		OsRCN2		Bradi3g44860.1	BdRCN2									No
			LOC_Os12g05590.1		OsRCN3
			LOC_Os04g33570.1		OsRCN4		Bradi5g09270.1	BdRCN4									No
HAP3A	AT2G38880.1		LOC_Os07g41580.1				Bradi1g21900.1								See phylogenetic tree in Figure 8B		Yes
HAP3B	AT5G47640.1		LOC_Os03g29970.1				Bradi1g60030.1										Yes
	AT2G13570.1		LOC_Os05g38820.1				Bradi3g15670.1										No
	AT4G14540.1		LOC_Os05g49780.1				Bradi2g22940.1										No
	AT2G37060.1		LOC_Os01g61810.1				Bradi2g15800.1										Yes
	AT3G53340.1						Bradi2g54200.1										Yes
HAP5A	AT3G48590.1		LOC_Os02g07450.1				Bradi3g05270.1								See phylogenetic tree in Figure 8C		Yes
HAP5B	AT1G56170.1		LOC_Os06g45640.1				Bradi1g32200.1										No
HAP5C	AT1G08970.1		LOC_Os03g14669.1				Bradi1g67980.1										Yes
	AT1G54830.1		LOC_Os08g38780.1				Bradi3g39280.1										Yes
	AT5G63470.1		LOC_Os09g30310.1				Bradi4g33290.1										Yes
GRF2	AT1G78300.1		LOC_Os02g36974.1		OsGF14e		Bradi5g12510.1								See phylogenetic tree in Figure 9A		Yes
GRF1	AT4G09000.1		LOC_Os08g33370.1		OsGF14c		Bradi4g16640.1										Yes
GRF4	AT1G35160.1		LOC_Os04g38870.1		OsGF14b		Bradi1g11290.1										Yes
GRF3	AT5G38480.1		LOC_Os03g50290.1		OsGF14f		Bradi3g36480.1										Yes
GRF7	AT3G02520.1		LOC_Os11g34450.1		OsGF14d		Bradi3g46960.1										No
GRF5	AT5G16050.1		LOC_Os08g37490.1		OsGF14a		Bradi3g38640.1										Yes
GRF8	AT5G65430.1
GRF6	AT5G10450.1
SOC1	At2g45660.1		LOC_Os03g03070/100	MAD50_ORYSJ	OsMADS50		Bradi1g77020.1	BdSOC1	BAF56968	TaSOC1					See phylogenetic tree in Figure 9B		Yes
AGL19	At4g22950.1		LOC_Os10g39130.1		OsMADS56		Bradi3g32090.1	BdSOC1-like									Yes
AGL14	At4g11880.1		LOC_Os06g01890.1				Bradi3g00730.1										Yes
			LOC_Os02g01355.1
			LOC_Os02g01365.1
			LOC_Os08g41960.1		OsMADS37		Bradi3g41300.1										No
			LOC_Os01g69850.1		OsMADS51		Bradi2g59190.1	BdMADS51-like	ABF57941	TaAGL41							No
							Bradi2g59120.1	BdMADS51-like									No
							Bradi4g30090.1										No
ELF9	AT5G16260.1		LOC_Os04g41910.1		OsELF9		Bradi5g14550.1				55	54	80		AT5G16260	Os04g41910	Yes
			LOC_Os01g51610.1		OsLFL1		Bradi2g48060.1	BdLFL1					62			Os01g51610	Yes
LFY	AT5G61850.1		LOC_Os04g51000.1		OsLFY		Bradi5g20340.1	BdLFY			51	51	80		AT5G61850	Os04g51000	No
AP1	At1g69120.1		LOC_Os03g54160.1		OsMADS14		Bradi1g21980.1		AAW73221	TaVRN1					See phylogenetic tree in Figure 10A		Yes
AGL79	At3g30260.1		LOC_Os07g01820.1		OsMADS15		Bradi1g59250.1	BdFUL2	ABF57930	TaAGL29							Yes
CAL1	At1g26310.1		LOC_Os07g41370.1		OsMADS18		Bradi1g08340.1	VRN1_FUL1	ABF57915	TaAGL10							Yes
FUL	At5g60910.1		LOC_Os12g31748.1		OsMADS20		Bradi4g06870.1										Yes
			LOC_Os10g41100.1		OsP		Bradi3g33340.1	BdCO9	AAL99271	HvCO9					See phylogenetic tree in Figure 11B		No
			LOC_Os07g15770.1		OsGhd7		Bradi3g10010.1		AAS58482	TmCCT2							No
									AAS60249	HvZCCTa
									AAS60250	HvZCCTb
									AAS60238	TmZCCT1
									AAT96853	HvZCCTc
FD	AT4G35900.1	FD_ARATH	LOC_Os01g59760.1				Bradi2g21820.1	BdFDL2	ABZ91908	TaFDL2					See phylogenetic tree in Figure 12		No
FDP	AT2G17770.1	Q7PCC6_ARATH	LOC_Os05g41070.1				Bradi2g53060.1										No
AREB3	AT3G56850.1		LOC_Os07g48660.1				Bradi1g63840.1										No
	AT2G41070.1		LOC_Os03g20650.1				Bradi4g43850.1	BdFDL36	ABZ91909	TaFDL3							Yes
	AT5G44080.1		LOC_Os05g36160.1				Bradi2g24120.1		ABZ91910	TaFDL6							Yes
GBF4	AT1G03970 .1		LOC_Os01g64730.1				Bradi2g56080.1										Yes
AtbZIP67	AT3G44460.1		LOC_Os01g64000.1				Bradi2g55550.1										No
ABI5	AT2G36270 .1		LOC_Os09g28310.1				Bradi4g32090.1										Yes
ABF2	AT1G45249.1		LOC_Os08g36790.1				Bradi3g38200.1										No
ABF1	AT1G49720.1		LOC_Os06g10880.1				Bradi1g46060.1										No
ABF4	AT3G19290.1		LOC_Os02g52780.1				Bradi3g57960.1										Yes
AtbZIP15	AT5G42910.1		LOC_Os09g36910.1				Bradi3g00300.1										Yes
ABF3	AT4G34000.1		LOC_Os08g43600.1				Bradi4g36587.1	BdDFL1	ABK91939	ZmDFL1
			LOC_Os02g58670.1				Bradi3g60870.1		ABZ91911	TaFDL13							Yes
			LOC_Os06g50600.1				Bradi1g29920.1		ABZ91912	TaFDL15							No
			LOC_Os06g50830.1
			LOC_Os06g50480.1
SPL	AT2G33810.1														See phylogenetic tree in Figure S8
FLC	AT5G10140.1		LOC_Os04g52410.1		OsMADS31		Bradi5g21700.1								See phylogenetic tree in Figure 13A		No
FLM	AT1G77080.2
MAF2	AT5G65050.1
MAF3	AT5G65060.1
MAF4	AT5G65070.1
MAF5	AT5G65080.1
AGL18	AT3G57390.1
AGL32	AT5G23260.1
AGL24	AT4G24540.1		LOC_Os06g11330.1		OsMADS55		Bradi1g45810.1	BdVRT2	AAY43789	TaVRT2					See phylogenetic tree in Figure 13B		Yes
SVP	AT2G22540.1		LOC_Os02g52340.1		OsMADS22		Bradi1g72150.1		ABB13347	HvVRT2							Yes
			LOC_Os03g08754.1		OsMADS47		Bradi3g58220.1		EF043040	HvBM10							Yes
									AJ249142	HvBM1
FRI	AT4G00650.1	Q52S96_ARATH	LOC_Os03g63440.1		OsFRI		Bradi1g01520.1	BdFRI							See phylogenetic tree in Figure 13C		No
	AT5G27220.1		LOC_Os03g09310.1				Bradi1g15320.1										No
			LOC_Os03g39129.1				Bradi1g15310.1										No
			LOC_Os03g39170.1
SUF4	AT1G30970.1		LOC_Os09g38790.1		OsSUF4		Bradi4g38000.1	BdSUF4			51	57	76		AT1G30970	Os09g38790	Yes
FCA	AT4G16280.1		LOC_Os09g03610.1		OsFCA		Bradi4g08730.1	BdFCA	ACI16484	HvFCA	35	35	69	76	AT4G16280	Os09g03610	Yes
FY	AT5G13480.1		LOC_Os01g72220.1		OsFY		Bradi2g60820.1	BdFY			56	57	89		AT5G13480	Os01g72220	No
FLD	AT3G10390.1		LOC_Os04g47270.1		OsFLD		Bradi5g18210.1	BdFLD			69	69	89		AT3G10390	Os04g47270	Yes
FPA	AT2G43410.1		LOC_Os09g34070.1		OsFPA		Bradi4g35250.1	BdFPA			34	32	62		AT2G43410	Os09g34070	Yes
FVE	AT2G19520.1		LOC_Os01g51300.2		OsFVE		Bradi2g47940.1	BdFVE			75	76	90		AT2G19520	Os01g51300	Yes
LD	AT4G02560.1		LOC_Os01g70810.1		OsLD		Bradi2g59940.2	BdLD			35	36	70		AT4G02560	Os01g70810	Yes
FLK	AT3G04610.1		LOC_Os12g40560.2		OsFLKa		Bradi4g02690.1	BdFLKa			54	45	86		AT3G04610	Os12g40560	Yes
			LOC_Os03g42900.1		OsFLKb		Bradi1g14320.1	BdFLKb			47	46	80		AT3G04610	Os03g42900	Yes
LHP1	AT5G17690.1		LOC_Os10g17770.1		OsLHP1		Bradi3g24710.1	BdLHP1			34	31	59		AT5G17690	Os10g17770	Yes
HUA2	AT5G23150.1		LOC_Os08g01054.1				Bradi3g12900.1				30	29	65		AT5G23150	Os08g01054	Yes
PEP	AT4G26000.1		LOC_Os10g41440.1		OsPEP		Bradi3g33600.1	BdPEP			44	46	87		AT4G26000	Os10g41440	Yes
CLF	AT2G23380.1		LOC_Os06g16390.1		OsCLF		Bradi1g48340.1	BdCLF			53	56	80		AT2G23380	Os06g16390	Yes
FIE1	AT3G20740.1		LOC_Os08g04270.1		OsFIE1a		Bradi3g14520.1	BdFIE1			68	69	87		AT3G20740	Os08g04270	Yes
			LOC_Os08g04290.1		OsFIE1b						64		74
MSI1	AT5G58230.1		LOC_Os03g43890.1		OsMSI1		Bradi1g13930.1	BdMSI1			85	86	94		AT5G58230	Os03g43890	Yes
SWN	AT4G02020.1		LOC_Os03g19480.1		OsSWN		Bradi1g64460.1	BdSWN			48	51	70		AT4G02020	Os03g19480	Yes
VRN5	AT3G24440.1		LOC_Os12g34850.1				Bradi4g05950.1		DQ886922	TmVIL1					See phylogenetic tree in Figure 13D		Yes
VEL1	AT4G30200.2		LOC_Os05g05310.1				Bradi2g36240.1		DQ886921	TmVIL3							No
VEL2	AT2G18880.1		LOC_Os08g12430.1				Bradi3g17950.1										Yes
VEL3	AT2G18870.1						Bradi1g33450.1		DQ886920	TmVIL2							No
VIN3	AT5G57380.1		LOC_Os02g05840.1				Bradi3g04140.1										Yes
VRN1	AT3G18990.1
VRN2	AT4G16845.1		LOC_Os09g13630.1				Bradi3g03110.1								See phylogenetic tree in Figure 13E		Yes
EMF2	AT5G51230.1		LOC_Os04g08034.1
FIE2	AT2G35670.1
	AT4G16810.1
PAF1	AT5G42790.1		LOC_Os02g04100.1		OsPAF		Bradi3g03040.1	BdPAF			69	66	87		AT1G47250	Os02g04100	No
PAF2	AT1G47250.1										68	66
PIE1	AT3G12810.1		LOC_Os02g46450.1		OsPIE1		Bradi1g57640.1	BdPIE1			48	52	81		AT3G12810	Os02g46450	Yes
EFS	AT1G77300.1		LOC_Os02g34850.1				Bradi3g45730.1				37	19	48		AT1G77300	Os02g34850	Yes
ARP6	AT3G33520.1		LOC_Os01g16414.1		OsARP6		Bradi2g10130.1	BdARP6			64	63	86		AT3G33520	Os01g16414	No
* Source: http://www.modelcrop.org/
