# Supplementary material for: Comparative Genomics of Flowering Time Pathways Using Brachypodium distachyon as a Model for the Temperate Grasses
Source: PLoS One. 2010 Apr 19;5(4):e10065. doi: 10.1371/journal.pone.0010065 (PMC2856676; doi:10.1371/journal.pone.0010065)
Supplement: Dataset S1 — Fasta formatted protein sequences for HvPRR genes (Figure 3). (0.00 MB TXT) [file pone.0010065.s011.txt]

>HvTOC1_Morex_protein (Sebastien Faure, Adrian Turner, David Laurie, unpublished) MVGAGEGGRAGGSGAGVGAGAGQPFVDRSKVRILLCDSDPDSSQDVLRLLCNCSYQVTCAKSPRQVINVLNCEGAEIDIILAEVDLPVSKCFKMLKYIGRNKELRHIPIIMMSNRDEVSVVVKCLRLGAAEYLVKPLRMNELLNLWTHVWRRRRMLGLAEKNFFIDNLELVLSEPSDANTNSTTLLSDETDDKPKGNRNHETNTSSQYEYESPATDPPKTDQLENLPSIAEDDDNASSPGGMFSRPIKTNLRIAESSAFLAYVKSSTPANSSLDTELQRGANKLDIVDHQVNFSGSTDRIDTNSSTNIQDEKAFEMPTQYPLVCFSSSNLQLEQRNEGQQDVSGNPPVYHYPFYYPGMVEHSMALHSVQSFQGNINTAQAHTPPTMLHQYSVYHQSHGASTMPSYQYNPAGMNVHSSHLSMQNVWSSVSSTPISEERHGHSGRRAAALAKFRQKRKDRCFDKKVRYVNRKKLAETRPRVRGQFVRQASNTSYTDIISTGDDISEYEDDDPSSRDVELVSSPE

>HvPRR37_2H_AAY42109_PPD-H1 
MFPLGARQPPPSAMDNHQQQQPPRGEHAAQPRCWEEFLHRKTIRVLLVETDDSTRQVVAALLRHCMYQVI
PVENGHQAWAYLQDMQSNIDLVLTEVFMHGGLSGIDLLGRIMNHEVCKDIPVIMMSSHDSMGTVLSCLSN
GAADFLAKPIRKNELKNLWAHVWRRSHSSSGSGSGSAIQTQKCTKSKSGDDSNNNSNDRNDDASMGLNAR
DGSDNGSGTQAQSSWTKRAVEIDSPQDMSPDQSADPPEGTCAHVNHPKSEICSNRWLPGTNNKKCQKPKE
TTNGDGFKGKELEIGAPGNLNTDDQSSPKESSVKPTDGRCEYLPQNNSSDTVMENLEEPIVRAADLIGSM
AKNMDAQQAAARAIDAPNCSLQAPEGKDTDGENAMPYLELSLKRSRSTGEGAGPIQEEQRNVVRRSDLSA
FTRYNMCAVSNQGGAGFVGSCSPNGDSSEAAKTVAAQMKQGSNGSSNNNDMGSTTKSVVTKPCGNNKVSP
INGNTHTSAFHRVQPWTPATAAGKDKADEVSKKNVAAAAAAAKEMGCEAQSKHPCAAADDVNGGSAGGTA
QSSVVNPSGPVEGHAANYGSNSFSNNNTNNGSTAATTAAAATVHAETGGGVDKRSNMMNMKRERRVAAVN
KFREKRKERNFGKKVRYQSRKRLAEQRPRVRGQFVRQPPAPAAVER

>HvPRR73_4H_AK250331 (GenBank, full length cDNA) MVSAGQAGADGPSSSDIRGIGNGAVENQNGHALKPNEDKEWRGGSKEEDWPSTHSAPPGLDEHKQQQQDRVIRWEKFLPVKTLRVLLVENDDCTRHVVRALLRKCGYEVISAENGLDAWQYLEDVQNRIDLVLTEVAMPCLSGIGLLSKITSHSICKGIPVIMMSKNDSMSTVFKCLSKGAVDFLVKPIRKNELKTLWQHIWRRCHSSSGSESGIHIQKCSKPKTGDEYAKNSGGSHDDDDDDDADDDFSVGPNARDGSDNGSGTQSSWTKRAVEIDSPQLVSSDHLSDSPDSTCAQVIHPRSEIGSNRWLPTANKRNINNQKEKNDDSMGKYLEIGAPRNSSLAYQSSPNEMSVNPTEKQHENLISKNKSVDKIVIDKPTSETADLISSIARNTESKQAARITDAPDCSSKMPHGNEMNNDSPINMPSKELGLKISETIRRGTEIHDERSILKRSNLSAFTRYHTPMASDQGGATFRGSCSPQDNSSEAVKTNSTCKMESNSDAAQIKQGSNGSSNNNDMGSSTKNANTKPCTDRERVMPPSLVKSNQQTSAFHPVQHQVSPADAVGKDKAAEEIANAVKVDHSSEAQQSSVQHHHHGHYYRHVMVQQQTLIDRASNARCGSSNASDSPMEGHAANYGVNGSISGSNNGSNTQNRSSFAPNIARPNMESGTMDKTEAGGGNGSGSGPSGSGTDLVCQNQLSQREAAVNKFRQKRKERNFGKKVRYQSRKRLAEQRPRVRGQFVRQSGQEDEAGQAADR

>HvPRR95 (Adrian Turner, David Laurie, unpublished) MARRGQGQGGGVEEREVVDQDGREEEVRRALPMMPVRVLLAEGDDSTRHVISALLRKCGYHVSAASDGVKAWELLKEKSFKIDLVLTEVELPSMSGFLLLSTIMEHDACKNIPVIMMSSNDAVSMVFKCMLKGAADFLVKPIRKNELRNLWQHVWRKQLANGEIDVQQIQQEENVAEQHGRKTEATKAEHSTQNVVRKNRECSEQESDAQSSCTRSEPEAESKHTNSFLEFKQITERQSSTDPKNTVENRDPENPSDNKRKKASTDIEVVHIIDDAPKPSTMEVDIVRTNSKGNGDKWFSIPAHQLELSLRRSDYGRSEDQEKNDTRTLNHSTASAFSLYNCRPVSSFGNAGDAQPCSTSATHVDPANKNGNWAAPSQDKTHTSCHPIRVVPLPAPVGGLTFDGQPFWSGAPVAPLLYPQSGPPIWNSRTPVSQKADTQATSSQQKCQQNDPTEMDCQQTESTQLQEVLPPPIANEKHLHVEIPSDSNTQQVSPMTGESGSSTVLNNSGNSNALSGSACGSSSNRITTPTEQCNASDGATENPSMEGLHHLSQREIALNKFRLKRKERCFEKKVRYQSRKLLAEQRPRVKGQFVRQDQSVQGSS
