# Supplementary material for: Comparative Genomics of Flowering Time Pathways Using Brachypodium distachyon as a Model for the Temperate Grasses
Source: PLoS One. 2010 Apr 19;5(4):e10065. doi: 10.1371/journal.pone.0010065 (PMC2856676; doi:10.1371/journal.pone.0010065)
Supplement: Dataset S2 — Fasta formatted alignment of CKIIa proteins used for tree in Figure 2A. (0.01 MB TXT) [file pone.0010065.s012.txt]

>Os03g55490
--------------------------------------------------
--------------------------------------------------
------------------M-------------------------------
--------------------------------------------------
--------------------------------------------------
-------------------------------------------AWCAARS
RLLP-----LATAPQLLRRLLLSSAAAPRYAHPHHHHSNSRRRRRPLAPT
VYAAAAAAAAEAPLPMPPRIGRATRHPGGAASVARVYADANSQRPKEYWD
YESLDIEWGEQDGYEVLRKLGRGKYSEVFEGFRPGGDERCVIKILKPVKK
KKIKREIKILQNLYGGPNIVKLLDVVRDDESKTPSLIFEYVNNTDFKVLY
PTLLDYDIRYYIYELLKALDYCHSRGIMHRDVKPHNIMIDHEKRQLCLID
WGLAEFYHPKMEYNARVASRSYKGPELLVDLLDYDYSLDLWSLGCMFAAM
IFRVDPFFNGQDNYDQLVKITEVLGTEDFYNYLEKYGLELDPQLERLVGR
HNRKPWSMFVNSGNRHLASPEAIDFVDRLLRYDHQERPTAKEAMAHPYFN
PVRSTX---------
>Bradi1g07750
--------------------------------------------------
--------------------------------------------------
------------------M-------------------------------
--------------------------------------------------
--------------------------------------------------
-------------------------------------------AWCALRS
RLLPDFPHAAATPHRLLLCLL--STAAPR--HSHHHH----RRRRRLFPT
SYAA-APPAAEAPRPMPP-VGRATRHPEGATSIARVYADVNSQRPKEYWD
YESLDIEWGEQDGYEVLRKVGKGKYSEVFEGFRTASEERCVIKILKPVRK
KKIKREIKILQNLYGGPNIIKLLDIVRDDDSKTPSLIFEHVNNTDFRVLY
PTLSDYDIRYYIFELLKALDYCHSRGIMHRDIKPHNIMIDHEKRQLRLID
WGLAEFYHPGMEYNVRVASRCYKGPELLVDLLDYDYSLDLWSLGCMFAAM
IFRVDPFFHGQDNHDQLAKITKVLGTEDFYSYLEKYGLELDPKLEMLVGR
HRRKAWLKFVDSGNRHLVSPEAIDFLDKLLRYDHQERPTAKEAMAHPYFN
PVRSTESSR---SVQ
>Bradi1g59010
--------------------------------------------------
--------------------------------------------------
------------------M-------------------------------
--------------------------------------------------
--------------------------------------------------
--------------------------------------------------
--------------------------------------------------
-------------------------------SKARVYSDVNVVRPKEYWD
YEALAVQWGEQDDYEVVRKVGRGKYSEVFEGINVNNNEKCVIKILKPVKK
KKIKREIKILQNLCGGPNIVKLLDIVRDQHSKTPSLIFEYINNTDFKVLY
PTLTDYDIRYYIYELLKALDYCHSQGIMHRDVKPHNVMIDHELRKLRLID
WGLAEFYHPGKEYNVRVASRYFKGPELLVDLQDYDYSLDMWSLGCMFAGM
IFRKEPFFYGHDNHDQLVKIAKVLGTDGLNTYLNKYRIELDPQLEALVGR
HSRKPWSKFINADNQHLVSPEAIDFLDKLLRYDHQDRLTAREAMAHPYFL
QVRAAENSRT-RAQ-
>Os07g02350
--------------------------------------------------
--------------------------------------------------
------------------M-------------------------------
--------------------------------------------------
--------------------------------------------------
--------------------------------------------------
--------------------------------------------------
-------------------------------SKARVYTDVNVLRPKEYWD
YEALTVQWGEQDDYEVVRKVGRGKYSEVFEGINVNNNEKCIIKILKPVKK
KKIKREIKILQNLCGGPNIVKLLDIVRDQHSKTPSLIFEYVNNTDFKVLY
PTLTDYDIRYYIYELLKALDYCHSQGIMHRDVKPHNVMIDHELRKLRLID
WGLAEFYHPGKEYNVRVASRYFKGPELLVDLQDYDYSLDMWSLGCMFAGM
IFRKEPFFYGHDNHDQLVKIAKVLGTDSLNSYLNKYRIELDPQLEALVGR
HSRKPWSKFINADNQHLVSPEAIDFLDKLLRYDHQDRLTAREAMAHPYFL
QVRAAENSRP-RAQX
>Bradi1g07810
--------------------------------------------------
--------------------MIDAPSRERPPLSFVAPTAAAVFLAALASS
FIALSPRHAPAAAESRPNM-------------------------------
--------------------------------------------------
--------------------------------------------------
--------------------------------------------------
--------------------------------------------------
-------------------------------SKARVYSDVNVLRPKEYWD
YEALTVQWGEQDDYEVVRKVGRGKYSEVFEGINVNNNEKCVIKILKPVKK
KKIKREIKILQNLCGGPNIVKLLDIVRDQHSKTPSLIFEYVNNTDFKVLY
PTLTDYDIRYYLYELLKALDHCHSQGIMHRDVKPHNVMIDHDLRKLRLID
WGLAEFYHPGKEYNVRVASRYFKGPELLVDLQDYDYSLDMWSLGCMFAGM
IFRKEPFFYGHDNHDQLVKIAKVLGTDGLNAYLKKYHIELDPQLEHLVGR
HSRKPWSKFINADNQHLVSPEAIDFLDKLLRYDHQDRLTACEAMAHPYFV
QVRAAENSRT-RPQ-
>Os03g55389_Hd6
--------------------------------------------------
--------------------------------------------------
--------------------------------------------------
--------------------------------------------------
--------------------------------------------------
--------------------------------------------------
--------------------------------------------------
--------------------------------------------------
--------------------------------------------------
--------------------------------------------------
---------------------------MHRDVKPHNVMIDHELRKLRLID
WGLAEFYHPGKEYNVRVASRYFKGPELLVDLQDYDYSLDMWSLGCMFAGM
IFRKEPFFYGHDNHDQLVKIAKVLGTEALNAYLNKYHIELDPQLEALVGR
HSRKPWSKFINADNQHLVSPEAVDFLDKLLRYDHQDRLTAREAMAHPYFL
QVRAAENSRA-RPQX
>At5g67380_CKIIa1
--------------------------------------------------
--------------------------------------------------
------------------MIDTLFFLFFLFFDSPLRRLLLLCAVLALRAP
TAHSPILRSSIVTPTARAVSEVSGCTTIDPDFLVEISDSNQTRAM-----
--------------------------------------------------
--------------------------------------------------
--------------------------------------------------
-------------------------------SKARVYTEVNVIRPKDYWD
YESLIVQWGEQDDYEVVRKVGRGKYSEVFEGINVNSKEKCIIKILKPVKK
KKIRREIKILQNLCGGPNIVKLLDVVRDQHSKTPSLIFEYVNSTDFKVLY
PTLTDYDIRYYIYELLKALDFCHSQGIMHRDVKPHNVMIDHELRKLRLID
WGLAEFYHPGKEYNVRVASRYFKGPELLVDLQDYDYSLDMWSLGCMFAGM
IFRKEPFFYGHDNQDQLVKIAKVLGTDELNAYLNKYQLELDPQLEALVGR
HSRKPWSKFINADNQHLVSPEAIDFLDKLLRYDHQDRLTAKEAMAHAYFA
QVRAAETSRM-RSQX
>At2g23080
--------------------------------------------------
--------------------------------------------------
------------------M-------------------------------
--------------------------------------------------
--------------------------------------------------
--------------------------------------------------
--------------------------------------------------
-------------------------------SKARVYTDVNVVRPKEYWD
YESLVVQWGHQDDYEVVRKVGRGKYSEVFEGKNVNTNERCVIKILKPVKK
KKIKREIKILQNLCGGPNIVKLYDIVRDEHSKTPSLVFEFVNSVDFKVLY
PTLTDYDIRYYIYELLKALDFCHSQGIMHRDVKPHNVMIDHQLRKLRLID
WGLAEFYHPGKEYNVRVASRYFKGPELLVDLQDYDYSLDMWSLGCMFAGM
IFRKEPFFYGHDNHDQLVKIAKVLGTNELDHYLNKYQLDLDPQLEALVGR
HVPKPWSKFINADNQHLVSPEAIDFLDKLLQYDHQDRLTAREAMDHPYFA
QVKAAESSRL-RTQX
>At3g50000
MHLIFFFSYFLRRYLLLLCAILILRAPLAHSLIPPLTCVNTGTVESDVTG
IRFDRCLDTDSLAKISLSTV------------------------------
------------------M-------------------------------
--------------------------------------------------
--------------------------------------------------
--------------------------------------------------
--------------------------------------------------
-------------------------------SKARVYTDVNVIRPKDYWD
YESLNVQWGEQDDYEVVRKVGRGKYSEVFEGINMNNNEKCIIKILKPVKK
KKIRREIKILQNLCGGPNIVKLLDVVRDQHSKTPSLIFEYVNSTDFKVLY
PTLTDYDIRYYIYELLKALDFCHSQGIMHRDVKPHNVMIDHELRKLRLID
WGLAEFYHPGKEYNVRVASRYFKGPELLVDLQDYDYSLDMWSLGCMFAGM
IFRKEPFFYGHDNQDQLVKIAKVLGTDELNAYLNKYQLELDTQLEALVGR
HSRKPWSKFINADNRHLVSPEAIDYLDKLLRYDHQDRLTAKEAMAHPYFA
QVRAAESSRM-RTQX
>Os03g10940
--------------------------------------------------
--------------------------------------------------
------------------M-------------------------------
--------------------------------------------------
--------------------------------------------------
--------------------------------------------------
--------------------------------------------------
-------------------------------STARVYADVNVHRPREYWD
YEALAVEWGEQDDYEVVRKVGRGKYSEVFEGINVTNDERCIIKILKPVKK
KKIKREIKILQNLCGGPNIVKLHNIVRDQQSKTPSLIFEYVNSTDFKVLY
PTLTDYDIRFYIYELLKALDYCHSQGIMHRDVKPHNVMIDHELRKLRLID
WGLAEFYFPEKEYNVRVASRYFKGPELLVDFQSYDYSLDMWSLGCMFAGM
IFRKEPFFYGHDNHDQLVKIAKVLGTDQLNAYLNKYRIALDPQLEALIGR
HTRKPWSKFINPENRHLVSPEAIDFLDKLIRFDHHDRLTAREAMAHPYFE
QVRAAEDCRM-RT-X
>Bradi1g70690
--------------------------------------------------
--------------------------------------------------
------------------M-------------------------------
--------------------------------------------------
--------------------------------------------------
--------------------------------------------------
--------------------------------------------------
-------------------------------STARVYADVNVHRPREYWD
YEALAVQWGEQDDYEVVRKVGRGKYSEVFEGINVTNDERCVIKILKPVKK
KKIKREIKILQNLCGGPNIIKLLNIVRDQQSKTPSLVFEYVDSTDFKVLY
PTFTDYDVRFYIYELLKALDYCHSQGIMHRDVKPHNVMIDHELRKLRLID
WGLAEFYFPEKEYNVRVASRYFKGPELLVDFQGYDYSLDMWSLGCMFAGM
IFRKEPFFYGHDNHDQLVKIAKVLGTDQFNAYLSKYRIVLDPQLEALLGR
HSKKPWSKFVSADNRHLVSAEAIDFLDRLLRYDHQDRLTAREAMAHVYFQ
QVRAAENSRP-R--S
>At2g23070
--------------------------------------------------
--------------------------------------------------
------------------M-------------------------------
---------------------------------------------ALRPC
TGFTISSLRNASAANNNLFSLLSFSSSSPAKRNLLLSSLQDNLRRFASSA
SLYRQHLRNQQQQHQQQQQSRVKEKSETLAQKIGKSIRRAGAP-------
--------------------------------------------------
-------------------------------SKARVYADVNVVRPKDYWD
YESLAVQWGVQDDYEVVRKVGRGKYSEVFEGIHATDNEKCVIKILKPVKK
KKIKREIKILQNLCGGPNIVKLLDIVRDQQSKTPSLIFEHVNNKDFKVLY
PTLSDYDVRYYIFELLKALDFCHSRGIMHRDVKPHNVMIDHEQRKLRLID
WGLAEFYHPGKEYNVRVASRYFKGPELLVDLQDYDYSLDLWSLGCMFAGM
IFRKEPFFYGHDNYDQLVKIAKVLGTDELNAYLNKYRIELDPNLTSLVGR
HSRKPWTKFINSENQHLAVPEAVDFVDKLLRYDHQERPTAKEAMAHPYFY
PIRNAESSRTPRSQX
