# Supplementary material for: Comparative Genomics of Flowering Time Pathways Using Brachypodium distachyon as a Model for the Temperate Grasses
Source: PLoS One. 2010 Apr 19;5(4):e10065. doi: 10.1371/journal.pone.0010065 (PMC2856676; doi:10.1371/journal.pone.0010065)
Supplement: Dataset S3 — Fasta formatted alignment of ZTL proteins used for tree in Figure 2B. (0.01 MB TXT) [file pone.0010065.s013.txt]

>At1g68050_FKF1
----M--AREHAIG-------EATGKRKKRGRVEEAEEYCNDG--IEEQ----VEDEKLPLEVGMF--------------------------YYPM-TPP--------------SFIVSDALEPDFPLIYVNRVFEVFTGYRADEVLGRNCRFLQYRDPRAQRRHPLVDPVVVSEIRRCLEEGIEFQGELLNFRKDGTPLVNRLRLAPIRDDDGTITHVIGIQVFSETTIDL--------------------------------------DRVSYPVFKHK-------QQLDQTSECLFPSGSPRFKEHHE--------DFCGILQLSDEVLAHNILSRLTPRDVASIGSACRRLRQLTKNESVRKMVCQNAWGKEITGTLEIM--TKKLRWGRLARELTTLEAVCWRKFTVGGIVQPSRCNFSACAVGNRLVLFGGEGVNMQPLDDTFVLNLDAECPEWQRVRVTSSPPGRWGHTLSCLNGSWLVVFGGCGRQGLLNDVFVLDLDAKHPTWKEVAGGTPPLPRSWHSSCTIEGSKLVVSGGCTDAGVLLSDTFLLDLTTDKPTWKEIPTSWAPPSRLGHSLSVFGRTKILMFGGLANSGHLKLRSGEAYTIDLEDEEPRWRELE--CSAFPGV------VVPPPRLDHVAVSMPCGRVIIFGGSIAGLHSPSQLFLIDPAEEKPSWRILNVPGKPPKLAWGHSTCVVGGTRVLVLGGHTGEEWILNE--------------------------LHELCLASRQDSDLX
>Os11g34460_OsFKF1
----MFDAGDRG-G----GGGVVAVKRMKLCEEEEEEE---EG--MEVD----EEEE----EVGWV--------------------------WRPP-GGLAGEDEAAAWEGRAAAIVVSDAVEVDFPVIYVNAAFEAATGYRADEVLGRNCRFLQFRDPRAQRRHPLVDPMVVSEIRRCLNEGIEFQGELLNFRKDGAPLYNRLRLIPMHGDDGFVTHVIGIQLFSEANIDL--------------------------------------SNVSYPVYKQQSNHRPNIQEINPAS--------------HEHIPKIQSSEYCCILQLSDEVLAHNILSRLSPRDVASIGSVCTRMHELTKNDHLRKMVCQNAWGRDVTVRLEMS--TKMLGWGRLARELTTLEAASWRKFTVGGRVEPSRCNFSACAVGNRLVLFGGEGVNMQPMDDTFVLNLESAKPEWRRVKVSASPPGRWGHTLSWLNGSWLVVFGGCGQQGLLNDVFVLDLDAKQPTWREVASEGPPLPRSWHSSCTLDGSKLVVSGGCTESGVLLSDTFLLDLTKEKPAWKEIPTSWSPPSRLGHTLSVFGKTKLFMFGGLAKSGSLRLRSCDAYTMDAGEDSPQWRQLA--TTGFPS-------IGPPPRLDHVAVSLPCGRIIIFGGSIAGLHSPSQLFLLDPAEEKPTWRILNVPGQPPKFAWGHSTCVVGGTRVLVLGGHTGEEWILNE--------------------------LHELCLASRPDEDEX
>Bradi4g16630_BdFKF1
----MFDAADHG-A-------VVAVKRMRLCAAA--ED---MG--MEVDGEEEEEEE----EEGWA--------------------------WGAPAAGPAGEQ-------RAAAIVVADAVEPDFPVIYVNAAFEAATGYRAHEVLGRNCRFLQFRDPRAQRRHPLVDPMVVSEMRRCLNDGIEFEGELLNFRKDGAPLNNRLRLIPMHGDDGSMTHIIAIQLFSDANIDL--------------------------------------SNISYPVYKQQSNRRPSIQDMNPAS--------------HEHTTKIQCSDYCGIFQLSDEVLAHNILSRLSPRDVASIGSVCTRMHQLTKNDHLRKMVCQNAWGRDVTVRLEMS--TKMLGWGRLARELTTLEAASWRKFTVGGRVEPSRCNFSACAVGNRLVLFGGEGVNMQPMDDTFVLNLDAAKPEWRRVKVSASPPGRWGHTLTWLNGSWLVVFGGCGQQGLLNDVFVLDLDAQQPTWREVTSDGPPLPRSWHSSCTLDGSKLLVSGGCAESGVLLSDTFLLDLAKEKPAWKEIPTSWS--SRLGHTMSVYGKSKLFMFGGMAKSGSLRLRSSDAYTMDVGEKNPQWRQLA--TTGFPS-------VGPPPRLDHVTVTLPCGRIIIFGGSIAGLHSPAE-----------------------------------------------------------------------------------------------
>At5g57360_ZTL
----MEWDSGSD-L----SADDASS----LADDEE---------------------------GGLFPG-GG-------------PIPYPVGNLLHTA-PC--------------GFVVTDAVEPDQPIIYVNTVFEMVTGYRAEEVLGGNCRFLQCRGPFAKRRHPLVDSMVVSEIRKCIDEGIEFQGELLNFRKDGSPLMNRLRLTPIYGDDDTITHIIGIQFFIETDIDLGPVLGSSTKEKSI--------DGIY----SALAAGER--NVS------------------------------------R--------GMCGLFQLSDEVVSMKILSRLTPRDVASVSSVCRRLYVLTKNEDLWRRVCQNAWGSETTRVLETVPGAKRLGWGRLARELTTLEAAAWRKLSVGGSVEPSRCNFSACAVGNRVVLFGGEGVNMQPMNDTFVLDLNSDYPEWQHVKVSSPPPGRWGHTLTCVNGSNLVVFGGCGQQGLLNDVFVLNLDAKPPTWREISGLAPPLPRSWHSSCTLDGTKLIVSGGCADSGVLLSDTFLLDLSIEKPVWREIPAAWTPPSRLGHTLSVYGGRKILMFGGLAKSGPLKFRSSDVFTMDLSEEEPCWRCVT--GSGMPG-AGNPGGVAPPPRLDHVAVNLPGGRILIFGGSVAGLHSASQLYLLDPTEDKPTWRILNIPGRPPRFAWGHGTCVVGGTRAIVLGGQTGEEWMLRYWSFRGERLSGGTLVLLIFFKSFFFFLPHX------------
>At2g18915_LKP2
MQNQMEWDSDSD-L----SGGD---------EVAE---------------------------DGWFGGDNG-------------AIPFPVGSLPGTA-PC--------------GFVVSDALEPDNPIIYVNTVFEIVTGYRAEEVIGRNCRFLQCRGPFTKRRHPMVDSTIVAKMRQCLENGIEFQGELLNFRKDGSPLMNKLRLVPI-REEDEITHFIGVLLFTDAKIDLGPSPDLSAKE--I--------PRISRSFTSALPIGER--NVS------------------------------------R--------GLCGIFELSDEVIAIKILSQLTPGDIASVGCVCRRLNELTKNDDVWRMVCQNTWGTEATRVLESVPGAKRIGWVRLAREFTTHEATAWRKFSVGGTVEPSRCNFSACAVGNRIVIFGGEGVNMQPMNDTFVLDLGSSSPEWKSVLVSSPPPGRWGHTLSCVNGSRLVVFGGYGSHGLLNDVFLLDLDADPPSWREVSGLAPPIPRSWHSSCTLDGTKLIVSGGCADSGALLSDTFLLDLSMDIPAWREIPVPWTPPSRLGHTLTVYGDRKILMFGGLAKNGTLRFRSNDVYTMDLSEDEPSWRPVIGYGSSLPG-----GMAAPPPRLDHVAISLPGGRILIFGGSVAGLDSASQLYLLDPNEEKPAWRILNVQGGPPRFAWGHTTCVVGGTRLVVLGGQTGEEWMLNE--------------------------AHELLLATSTTASTX
>Os02g05700_OsLKP2
----MEWDSDSE-G-----SGD---------EEEEEEE---E-----------EEEG----V-EVGGG-GDGGVGVGVGGGFALAIE---GVL---G-AC--------------GLVVSDALEPDFPIIYVNRGFEDATGYRAEEVLGRNCRFLQCRGPFAKRRHPLVDTTVVTDIRRCLEEGTVFQGDLLNFRKDGSPFMAKLQLTPIYGDDETITHYMGMQFFNDSNVDLGPLSVSTTKE--IVRSTLITPDNTI----RPSPMGKG---FC------------------------------------S--------EHSDLFLLSDEVLCQKILSRLSPRDIASVNSVCKRLYHLTRNDDLWRMVCQNAWGSEATQVLETVAGTRSLAWGRLARELTTLEAVTWRKLTVGGAVEPSRCNFSACAAGNRVVLFGGEGVNMQPMNDTFVLDLNASKPEWRHINVRSAPPGRWGHTLSCLNGSRLVLFGGCGRQGLLNDVFMLDLDAQQPTWREIPGLAPPVPRSWHSSCTLDGTKLVVSGGCADSGVLLSDTYLLDVTMERPVWREIPASWTPPCRLGHSLSVYDGRKILMFGGLAKSGPLRLRSNDVFTLDLSENKPCWRCIT--GSGMPG-ASNPAGVGPPPRLDHVAVSLPGGRILIFGGSVAGLHSASKLYLLDPTEEKPTWRILNVPGRPPRFAWGHSTCVVGGTKAIVLGGQTGEEWTLTE--------------------------LHELSLVSSLVX---
>Bradi3g04040_BdLKP2
----MEWDSDSD-G----GSGD---------EEEEEE-------------------G----VGPWGGG-GGGG-----GAGFSLAIE---GVL---GGAC--------------GLVVSDALEPDFPIIYVNRGFEDATGYHAEEVLGRNCRFLQCRGPFAQRRHPLVDAIVVAEIQRCLEEGTEFQGDLLNFRKDGSPFMTNLQLKPIYGDDETITHYMGIQFFNDSNVDLGPLPGSMTKD--AVRSIWIAPDNTH----RPSPTGKG--NFC------------------------------------S--------EHSNLFQLSDEVLCQKILSRLSPRDIASVNSVCKRLYHMTKNDHLWRMVCQNAWGSEATRALENVAGSKSLAWGRIAREMTTLEAVAWRKLTIGGTVEPSRCNFSACAVGNRVVLFGGEGVNMQPMNDTFVLDLSASKPEWRHINVGLAPPGRWGHTLSCLSGSLLVLFGGCGGQGLLNDVFILDLDAKHPTWREILGLAPPVPRSWHSSCTLDGSKLVVSGGCADSGVLLSDTYLLDVTMERPVWRLIPAPWTPPSRLGHSLSVYDGRKILMFGGLAKSGPLRLRSGDVFTMDLSEAVPSWRCIT--GSGMPG-ACNPAGVGPPPRLDHVAVSLPGGRILIFGGSVAGLHSASQLYILDPTEEKPTWRILNVPGRPPRFAWGHSTCVMEGTKAIVLGGQTGEEWTLTE--------------------------IHELSLTSSLVX---
>Os06g47890_OsZTL
----MEWDSESD-GAGSIGAGE---------EEEEEEE---E-----------EEGG----FGGGGGG-GGGG-----GGMFSFAIE---GMLRASG-PC--------------GLVVTDALEPDCPIIYVNCGFEEATGYRAEEVLGRNCRFLQCRGPFAQRRHPLVDAMVVSEIRKCIDNGTEFRGDLLNFRKDGSPLMNKLHLTPIYGDDETITHYMGIQFFTNANVDLGPLPGSLTKE--PVRSTRFTPDNFF----RPISTGPGQSNFC------------------------------------R--------EYSSLFQLTDEVLCQSILSRLSPRDIASVSSVCRRLYLLTRNEDLWRMVCQNAWGSETTRALETVPAAKRLGWGRLARELTTLEAVAWRKLTVGGAVEPSRCNFSACAVGNRVVLFGGEGVNMQPMNDTFVLDLNASNPEWRHVNVSSAPPGRWGHTLSCLNGSLLVVFGGCGRQGLLNDVFTLDLDAKQPTWREIPGVAPPVPRSWHSSCTLDGTKLVVSGGCADSGVLLSDTYLLDVTMDKPVWREVPASWTPPSRLGHSMSVYGGRKILMFGGLAKSGPLRLRSSDVFTMDLSEEEPCWRCLT--GSGMPG-AGNPAGAGPPPRLDHVAVSLPGGRVLIFGGSVAGLHSASQLYLLDPTEEKPTWRILNVPGRPPRFAWGHSTCVVGGTKAIVLGGQTGEEWMLTE--------------------------IHELSLASSTVX---
>Bradi1g33610_BdZTL
----MEWDSESD-GAASVGSGD---------MEEEEEE---GGGEMVVEGADGSEGG-----GGGGGG-GDGV-----GGMFTFAME---GVLRGSG-PY--------------GLVVTDALEPDCPIIYVNRGFEEATGYRAEEVLGRNCRFLQCRGPFAQRRHPLVDAAVVSGIQRCIDNGTQFRGDLLNFRKDGFPLMNRLHLTPIYGDDDIITHYMGIQFFTNANVDLGPLPGSITRE--PVRSTRFAPDNSF----RPISTGPGESNFC------------------------------------R--------EYSSLFLLTDEVLCQSILSRLSPRDIASVSSVCRRLYDLTKNEDLWRMVCRNAWGSETTRALETVPAAKRLGWGRLARELTTLEAVAWRKLTVGGAVEPSRCNFSACAVGNRVVLFGGEGVNMQPMNDTFVLDLNASNPEWRHINVSAAPPGRWGHTLSCLNGSWLVVFGGCGRQGLLNDVFILDLDAKHPTWREIPGVAPPVPRSWHSSCTLDGTKLVVSGGCADSGVLLSDTYLLDVSMDRPVWREVPASWAPPSRLGHSMSVYDGRKILMFGGLAKSGPLRLRSSDVFTMDLSEDEPCWRCLT--GSGMPG-AGNPAGAGPPPRLDHVAVSLPGGRVLIFGGSVAGLHSASQLYLLDPTEEKPTWRILNVPGRPPRFAWGHSTCVVGGTKAIVLGGQTGEEWMLTE--------------------------VHELSLASNSVX---
