# Supplementary material for: Comparative Genomics of Flowering Time Pathways Using Brachypodium distachyon as a Model for the Temperate Grasses
Source: PLoS One. 2010 Apr 19;5(4):e10065. doi: 10.1371/journal.pone.0010065 (PMC2856676; doi:10.1371/journal.pone.0010065)
Supplement: Dataset S4 — Fasta formatted alignment of ELF3 proteins used for tree in Figure 2C. (0.01 MB TXT) [file pone.0010065.s014.txt]

>At3g21320_ELF3-Like
-MGGM--------KDEAKRITIPPLFPRVHVND-TGRG-G----------LSQQF----------DGKTM---SLV-SSKRPNL-------PSPT---------------------------------------NNISD-------------------------SLSTFSLSLPPPPNNARLIDGPEKNQFS---------------PIYNTKFEGKLN-KKGINY--TSPKGSSVTNTKPSSIKQNEYLKN----LTS-LDSIKSPIVIHSE---------IDPQANTDLSLQFCTSGSSKPGG---EAVVG-------SKILLSERLEDEN----QNG------------------SPNVMKTQSYRRNFAEFN----------NETQKKPKTLPRR--EQVA---------------------SNCSAIESLSGISASSYDIARVIGEKRFWKMRTYMINQQKIFAGQVFELHRLIMVQKMVAKSPNLFLESKLNGVKHGTMRSSHQLAMAAS---KVRKPNTENHKPVPEEYPEHMKPKLPLP---SISK--ELVTPIWPQQL--------------------------------------------------------LPPP----GNQWLVPVITDSDGLVYKPFPGPCPPSSSAFMV-PVY-----------G------QDSLETPFRFPVSSPFSH-----------SYFPPPN----------ARTTVDQ------TNPFGQF------------QRWSNTSSHMT----QAIPF-SLKKSQESNDSDIHGSTA-SSPPEKHKLEVL----------------------PLFPTEPTHQTDEYKQKQQP------M----LRAIKAVP--------------------------------------------------------------HN-STSASESAARIFRFIQEERRDSDHMISX
>Os06g05060_OsELF3
MATRGGGGGGGGKEAKGK--VMGPLFPRLHVND-AAKGGGPRAPPRNKMALYEQFTVPSHRFS--------GGGGG-GGVGGSP-------AHSTSAASQSQSQSQVYGRDSSLFQPFNVPSNRPGHSTEKINSDKINKKISGSRKELGMLSSQTKGMDIYASRSTAE-APQRR-AEN---TIKSSSGKRLADDDEFMVPSVFNSRFPQYSTQENAGVQ-DQSTPLVAANPHKSPSTVSKSSTKCYNTVSKKLERIHVSDVKSRTPLK-DKEMEAAQTSKN-VEV-EKSS-SFHASKDMF-ESRH---AKVYPKM--DKTGIINDSDEPHGGN----SGHQATSRN-GGSMKFQNPPMRRNEISSNPSS---ENTDRHYNLPQGGIEETGTKRKRL-LE--QHDAEKSDDVSRLLEQHDAENIDDVSDSS-VECITGWEISPDKIVGAIGTKHFWKARRAIMNQQRVFAVQVFELHKLVKVQKLIAASPHVLIESD----------PCLGNALLGS---K---------NKLVEENLK----AQPLL---VATI--DDVEPSLQQ-PEVSKENTEDSPPS-PH-DTGLGSGQRDQAATNGVSKSNRRATPVASDNKQNNWGVQLQPP----QNQWLVPVMSPLEGLVYKPYSGPCPPAGS-ILA-PFYANCTPLSLPSTA------GDFMNSAYGVPMPHQPQHMGAPGPPSMPMNYFPPFSI--PVMNPTAPAPVVEQGRHPSMPQPYGNF------------EQQSWISCNMSH------PS-GIWRFHASRDSEAQASSA-SSPFDRF----QCSGS-GPV--------------SAFPTVSAQN----NQPQPSYSSRDNQ----TNVIKVVP--------------------------------------------------------------HN-SRTASESAARIFRSIQMERQRDDX----
>Os01g38530_OsELF3
--MRGGGGGGKEVEERGK--VMGPLFPRLHVND-AAKGGGPRAPPRNKMALYEQFTVPSHRFS--------GGGGALASARGSL-------ARSTSAASQSQ----VYGCDMPLFEPFNVPSNGPGQSVEKMNSNSVNRQINGSRKDSGMLSTQPKGIDKYGSGSRAECAPQQR-VEK---GIKSSSGRKLADDDEFIVPSVFSARFPQYSTKERAGVQ-EESTPLVALSPHKSPPAVSKSPTKCYNTVSKNLERINVSDVKSRGSQK-DKETGPAQTLKN-VEV-EHFS-SFEASKDMF-GSKH---AKVCPK-----TGTINDLDEPHLEN----SEHQATSRN-GSSVKFQNPPVRRNTISAKPSP-GIENTNGHCNLPQGGLKEAGTKRKRL-EA--QDNAEK---------------IDDLSDSS-VECITAWEISPDEIVGAIGAKHFWKARRAIINQQRVFAAQVFELHKLVKVQKLIAASPHVLIEGD----------PCLGNALLAS---K---------KKMAEENLK----AQPVL---VATN--DDVQPSLQE-PELSKENSEENPPS-PR-DTAPVSGHHDQTAKIGASKSNLRATPVASDNRQNNCGVQLQPP----QNQWLIPVMSPSEGLVYKPYSGPCPPAGS-ILA-PFYANCTPLRLPSTT------GDFMNSAYGVPIPHQPQHMGAPGTPTMPMNYFPPFSV--PVMNPVALASAVEQGRHPSMPQPYGNL------------EQHSRMSCNMSH------PS-GIWRFHASRDSEAQASSA-SSPFDRL----QCGGS-GPV--------------SAFPTASAQN----TQPQPSSGSRDNQ----TNVIRVIP--------------------------------------------------------------HNNSQTASESAARIFRSIQMERQQDDSX---
>Sb03g025560
-MTRGGGGGGDGK---------GPLFPRLHVSD-AGKGGGPRAPPRNKMALYEQLTVPSNRFS--SP--APAPARA-AGAKASL-------VPSTSAA---Q----VYGYDRTLFQPFNVPSNEPARSSEKFKGNCINGQSNSTRRESLRMSSQTKSKDVCASKSIAGCTSQHR-GGN---TIKS-SGKKVVNDDEFMVPSICSPRIYRYSTQEHA----DKSKPQSTTNPHKSPS-MSKSSAKCYSTVNKHLDRMNEADMRLMNSPK-VKEKEAVQVPKG-VEVKEKDS-SIQAS-EKF-KDKY---AKLCQMR--NKVSNINRSD-----N----NSCQPTSVN-GKSTEAKNPTATRNPSSCKPCT-DVDSSNWNSNLLERSPREGGAKRKR---Q--HHSGEQ---------------NDDLSDDS-VECIPGWELSPDEIAGAIGPKHFWKARRAIQNQQRVFAVQVFELHKLIKVQKLIAASPHLLIEGD----------PVLGNALMGK---R---------NKLPKGNLK----VQTLS---ITNK--DDIQPTLEQ-PELSKQNTEGNPSHHSR-DDGLDDNHHDQAAANETFTSNPPAIPVAPDNKQNNWC--MNPP----QNQWLVPVMSPSEGLVYKPYAGPCPPVGN-LLT-PFYANCTPLRLPST-------------PYGVPMPHQPQQMVPPGAPAMHMNYFPPFSM--PVMNPGTPASAVEQGSHAAAPQPQGHM------------EQQSLISCNMSH------PS-GIWRFLASRDSEPQASSA-SSPFDRL--EAQGDGS-GPV--------------SFFPKASVLN----AQPQPSSGGRDQQ----NHVIRVVPRNAQTASVPNAQPQPSSGGRDQQNHVIRVVPRNAQTASVANAQTQPSSGGQDQWNHVIRVVPHN-AQTASESAARIFRSIQMERKQNDSX---
>Bradi2g14290_BdELF3
-MRRGGGGPAPAGKE-DK--VMGPLFPRLHVND-TLKG-GPRAPPRNKMALYEQFSVPSQRFT----------PHR---ASSSA-------LSSASPG---Q----IGGSDRPLFPSFCVPSNEPARSSEHINTNSNGRDGNATRVESGRHSTQLKSKDTYAAGSTAEC-SSQR-REN---SVKNSSGKKLTNDDDFTVPSVFCSGVPPHSTQEVVRIQ-EKSTAFPSTSPYKSGPTMSKSSAKCSNTDKRYLEGTNVSDMRSRDSPS-IKDKAPLKTMTN-LDVEERSS-SFQISKEKA-GKAD---DKISSHR--DKLSDLNVFDKQHART----EVHQARRTN-ENAAESQNAPKAGN----GPSSTNVER-NGASNLLEKGLRVTGEKRKR---SEGHHNV-Q---------------KDDSSDLS-VESLPGLEISPDDVVGAIGPKHFWKARRAIVNQQRVFAVQVFELHRLIKVQKLIAASPHLLIEGD----------PCLGSALATS---K---------KKLAAGNVE----KQPPS---AKNK--DDAQLTLQQ-VEYSKDNIEGNQASPSQ-DDVVVVQHNNQAASNGGDTSNPPAIPAAPDNKQSNWC--TP-P----QNQWLVPVMSPSEGLVYKPYTGPCPPAGS-FLA-PFYASCAPLSLPSTA------GDFMNSPYGIHMPHQPQHMGLGGPPPMPPMYFPPFSM--PVMNPVVSASAVEQVSRIAPARPNAHV------------EHYSRNSCN---MRNEAMSA-GIWRFHASRDSELQASSAASSPFDRQ----QGEAR-GPAA------------PPPIPTSSAGNG----QPQPSTGSKENP----AGVIRVVP--------------------------------------------------------------HT-ARTASESAARIFRSIQMERQQNDPX---
>ABL11477_TaELF3
-MRRAGG---KDGGE-DK--VMGPLFPRLHVNDTTLKGGGPRAPPRNKMALYEQFSVPSQRFAANAANTAPAAAHR-PAASYAA-------VSSASAG---Q----IGGIDRPLFPSFCVPSNEPVRLPEHIKTNSSGRDGQAI---SGRLSTQLKSKDAYAAGSTAECSSSQR-RDNNNNSMKNSSGKKLTNDDDFTVPSVFCSGARPRSNHEEVRIQ-ENATPFPATSPYKSGPTVSKPTAKFPNTDKRYLEGRNASDTRSRDSPSIIRDKAPANTTTNFLETEERTS-SFQFSAEKTMGKRD---DKGSSYSRVKETSSINVSDKQHSRN----EGHQARTRN-ENAAESQNAAKAGN----GPYSTDVAC-NGASNLSEKGLRETGEKRKR---STGHHDV-Q---------------RDDSSDSS-VESLPDLEISPDDVVGAIGPKHFWKARRAIVNQQRVFAVQVFELHRLIKVQKLIAASPHLLIEGD----------PCLGSALVTS---K---------KKTAAANVE----KQLLS---AKSKDDDDAQLTLQQ-AEYSKDNTEGNQASPSQGNDVVEVRHENQAASNGAVSSNPPAMPAPPDNKQNNWC--APPP----QNQWLVPVMSPSEGFVYKPYTGPCPPAGS-ILA-PFYASCAPLSLPSTA------GEFMNSPYGIPMPHQPQHMGVGGPPAMPPMYFPPFSV--PVMNPVVSSSAVEQVSRVATARPNTHV------------EHHSRSSCN---MRNEAVSAGGVWRFHSSRGSELQGSSAASSPFDRQQG--QGEAR-GPAAA---------APAAPLPTSSAGNGNAAQQPQVSSSSQENPVAAAARVIRVVP--------------------------------------------------------------HT-ARTASESAARIFRSIQMERQQNGP----
>Sb09g030700
-MRRGGA---KDDAAPDK--VMGPLFPRLHVND-TLKG-GPRAPPRNKMALYEQFSVPSHRYSAAAA--APPPPSA-PAPSPAPPWRAQRPVPATSAS---Q----VGGSDRPLFPSFCVPSTEPVRSSDQMNANSNGRAANGTRAESGRQSTHLKSKDTNAAGPTAEC-SSRQ-REN---GNKNSSGKKLANDDDFTVPSVLYSGVPPHSS------Q-EKLTLFPTTSPCKSVP------AKYSSNGKRHLEGIDVSDVKSKGRSG-IKDTEPVQVRID-LEDEETTP-SFQILKDKT-GRPD---PKVSPFM--DRLKKYNVADKQYSEA----ESYQMRTRN-EDAVKTQNPPKNGSVLLSKPYD-DREQ-NGDSDILKHGLRDTGEKRKR---S--HHGVEQ---------------NDDLSDSS-VEFLAGMEISPDDVVGAIGPKHFWKARRAIVNQQRVFAVQVFELHRLIKVQKLIAASPHLLIEGD----------PCLGKSLAAS---K---------KKL-AGDVE----KQLQS---AKNN--DEVQPTQQQQLEHSKENTEANQPSPSQ-DDAAGVQHNNQAAINGAVSSNPPSMPTPSDNKQNSWC--IPPP----PSQWLVPVMSPSEGLVYKPYSGHCPPAGS-FMAPPFFASCGPVSLPSTA------GDFMNSAYGVAMPHQPQHMGVPGPPPMPPMYFPPFSM--PVMNPAVSASAVEQVSHVAASQRNGHI------------EQHTRNSCNASHLRSEAVSA-GVWRVHASRDSELQGSSA-SSPFDRQ----QGEGR-GPA--------------PPFPASSVGNRQAQAQAQASSGSRENP----SRVIRVVP--------------------------------------------------------------HT-ARTASESAARIFQSIQMERKQNDPX---
>At2g25930_ELF3
-MKRG--------KDEEK--ILEPMFPRLHVND-ADKG-GPRAPPRNKMALYEQLSIPSQRFG--DHGTM---NSR-SNNTSTL-------VHPGPSS---Q----PCGVERNL-------------SVQHLDSSAANQ-------------------------ATEKFVSQMSFMENVRSSAQHDQRKMVREEEDFAVPVYINSRRSQSHGRTKSGIEKEKHTPMVAPSSHHSI-----RFQEVNQTGSKQ----NVC-LATCSKPE-VRDQ---------VKANARSG-GFVISLDVS-VTEEIDLEKSASSH--DRVNDYNASLRQESRNRLYRDGGKTRLKDTDNGAESHLATENHSQEGHGSPE-DIDN-D----------REYSKSRACASLQ--QINEEA---------------SDDVSDDSMVDSISSIDVSPDDVVGILGQKRFWRARKAIANQQRVFAVQLFELHRLIKVQKLIAASPDLLLDEI----------SFLGKVSAKSYPVK---------KLLPSEFLV----KPPLPHVVVKQR--GDSEKTDQHKMESSAENVVGR----------LSNQGHHQQSNYMPFANNPPASPAP-----NGYCFPPQPPPSGNHQQWLIPVMSPSEGLIYKPHPG----------------------MAHTGHYGGYYGHYMPTP--MVMPQYHPGMGFPPPGN---GYFPPYGMMPTIMNPYCSSQQQQQ------QQPNEQMNQFGHPGNLQNTQQQQQRSDNEPAPQQQQQPTKSYPRARKSR----QGSTG-SSPSGPQ--GISGSKSFRPFAAVDEDSNINNAPEQTMTTTTTTTRTTVTQTTRDGGG---V----TRVIKVVP--------------------------------------------------------------HN-AKLASENAARIFQSIQEERKRYDSSKPX
