# Supplementary material for: Comparative Genomics of Flowering Time Pathways Using Brachypodium distachyon as a Model for the Temperate Grasses
Source: PLoS One. 2010 Apr 19;5(4):e10065. doi: 10.1371/journal.pone.0010065 (PMC2856676; doi:10.1371/journal.pone.0010065)
Supplement: Dataset S6 — Fasta formatted alignment of PRR proteins used for tree in Figure 3A. (0.00 MB TXT) [file pone.0010065.s016.txt]

>Os02g40510_OsPRR1
RILLCDSDPSSSREVLRLLCNCSYQVTCAKSPRQVINVLNCEAGEIDIIL
AEVDLP-VSKCFKMLKYIARNKELRHIPIIMMSNRDEVSVVVKCLRLGAA
EYLVKPLRMNELLNLWTHRAAALAKFRLKRKERCFDKKVRYVNRKKLAET
RPRVRGQFVRQ
>Bradi3g48880_BdPRR1
RILLCDSDPDSSRDVLRLLRNCSYQVTCAKSPRQVINVLNCEGAEMDIIL
AEVDLP-VSKCFKMLKYIARNKELRHIPIIMMSNRDEVSVVVKCLRLGAA
EYLVKPLRMNELLNLWTHRAAALAKFRQKRKERCFDKKVRYVNRKKLAEI
RPRVRGQFVRQ
>HvPRR1
RILLCDSDPDSSQDVLRLLCNCSYQVTCAKSPRQVINVLNCEGAEIDIIL
AEVDLP-VSKCFKMLKYIGRNKELRHIPIIMMSNRDEVSVVVKCLRLGAA
EYLVKPLRMNELLNLWTHRAAALAKFRQKRKDRCFDKKVRYVNRKKLAET
RPKVRRQFVRQ
>At5g61380_PRR1_TOC1
RILLCDNDSTSLGEVFTLLSECSYQVTAVKSARQVIDALNAEGPDIDIIL
AEIDLP-MAKGMKMLRYITRDKDLRRIPVIMMSRQDEVPVVVKCLKLGAA
DYLVKPLRTNELLNLWTHREEALLKFRRKRNQRCFDKKIRYVNRKRLAER
RPRVKGQFVRK
>Bradi1g16490_BdPRR37
RVLLVETDDSTRQIVTALLRHCMYQVIPAENGDQAWARLQDMQDNIDLVL
SEVVMP-GLSGISLLEKIMAHNVCKDIPVIMMSSNDAMGTVFKCLSTGAV
DFLVKPIRKNELKNLWQHRVAAVTKFREKRKERNFGKKVRYQSRKRLAEQ
RPRVRGQFVRQ
>HvPRR37_2H
RVLLVETDDSTRQVVAALLRHCMYQVIPVENGHQAWAYLQDMQSNIDLVL
TEVFMHGGLSGIDLLGRIMNHEVCKDIPVIMMSSHDSMGTVLSCLSNGAA
DFLAKPIRKNELKNLWAHRVAAVNKFREKRKERNFGKKVRYQSRKRLAEQ
RPRVRGQFVRQ
>Os07g49460_OsPRR37
KVLLVDSDDSTRQVVSALLRHCMYEVIPAENGQQAWTYLEDMQNSIDLVL
TEVVMP-GVSGISLLSRIMNHNICKNIPVIMMSSNDAMGTVFKCLSKGAV
DFLVKPIRKNELKNLWQHRVAAVIKFRQKRKERNFGKKVRYQSRKRLAEQ
RPRVRGQFVRQ
>Bradi1g65910_BdPRR73
RVLLVENDDCTRQVVGALLRKCGYEVISAENGLHAWQYLEDLQNRIDLVL
TEVAMP-CLSGISLLSKIMSHKICKDIPVIMMSKNDSMGTVFKCLSKGAV
DFLVKPIRKNELKNLWQHREAAVNKFRQKRKERNFGKKVLYQSRKRLAEQ
RPRVRGQFVKQ
>HvPRR73_4H
RVLLVENDDCTRHVVRALLRKCGYEVISAENGLDAWQYLEDVQNRIDLVL
TEVAMP-CLSGIGLLSKITSHSICKGIPVIMMSKNDSMSTVFKCLSKGAV
DFLVKPIRKNELKTLWQHREAAVNKFRQKRKERNFGKKVRYQSRKRLAEQ
RPRVRGQFVRQ
>Os03g17570_OsPRR73
RVLLVENDDSTRQVVSALLRKCCYEVIPAENGLHAWQCLEDLQNHIDLVL
TEVVMP-RLSGIGLLSKITSHKICKDIPVIMMSSNDSMGTVFKCLSKGAV
DFLVKPIRKNELKNLWQHREAALNKFRQKRKVRNFGKKVRYQSRKRLAEQ
RPRIRGQFVRQ
>At5g02810_PRR7
RVLLVENDDCTRYIVTALLRNCSYEVVEASNGIQAWKVLEDLNNHIDIVL
TEVIMP-YLSGIGLLCKILNHKSRRNIPVIMMSSHDSMGLVFKCLSKGAV
DFLVKPIRKNELKILWQHREAALTKFRQKRKERCFRKKVRYQSRKKLAEQ
RPRVRGQFVRK
>At5g60100_PRR3
KVLLVENDDSTRHIVTALLKNCSYEVTAVPDVLEAWRILEDEKSCIDLVL
TEVDMP-VHSGTGLLSKIMSHKTLKNIPVIMMSSHDSMVLVFKCLSNGAV
DFLVKPIRKNELKNLWQHREAALMKFRLKRKERCFEKKVRYHSRKKLAEQ
RPHVKGQFIRK
>Bradi4g24967_BdPRR59
RVLLVEHDDSTRQVVTALLRKCGYRVAAVADGMKAWEVMRGRAYAFDLVL
TEVDMP-TLSGIDLLARIVAAHECKNIPVIMMSSQDSIGTVLRCMQNGAV
DFLVKPVRKNELRNLWQHREAALMKFRMKRKDRCYEKKVRYHSRKKLAEQ
RPRIKGQFVSQ
>Os11g05930_OsPRR59
RVLLVEHDDSTRQVVTALLRKCGYRVAAVADGMKAWGVMRERAYAFDLVL
TEVTMP-TLSGIELLSRIVASDECKNIPVIMMSSQDSIGTVLRCMQKGAV
DFLVKPVRKNELRNLWQHREAALLKFRMKRKDRCFEKKVRYHSRKKLAEQ
RPRVKGQFVSQ
>Bradi4g36077�_BdPRR95
RVLLAEGDDSTRHVISALLRKCGYHVAAASDGVKAWEILKEKSFNIDLVL
TEVELP-AMSGFLLLSTIMEHEACKNIPVIMMSSNDAVSMVFKCMLKGAA
DFLVKPIRKNELRNLWQHREVALNKFRLKRKERCFEKKVRYQSRKLLAEQ
RPRVKGQFVRQ
>HvPRR95
RVLLAEGDDSTRHVISALLRKCGYHVSAASDGVKAWELLKEKSFKIDLVL
TEVELP-SMSGFLLLSTIMEHDACKNIPVIMMSSNDAVSMVFKCMLKGAA
DFLVKPIRKNELRNLWQHREIALNKFRLKRKERCFEKKVRYQSRKLLAEQ
RPRVKGQFVRQ
>Os09g36220_OsPRR95
RVLLAEGDDSTRHIICALLRKCGYRVAAASDGVKAWDILKEKSFNIDLVL
TEVELP-LMSGFLLLSTIMEHDACKNIPVIMMSSNDSVSMVFKCMLKGAA
DFLVKPIRKNELRNLWQHREAALNKFRLKRKDRCFEKKVRYQSRKLLAEQ
RPRVKGQFVRQ
>At5g24470_PRR5
RVLLVEADDSTRQIIAALLRKCSYRVAAVPDGLKAWEMLKGKPESVDLIL
TEVDLP-SISGYALLTLIMEHDICKNIPVIMMSTQDSVNTVYKCMLKGAA
DYLVKPLRRNELRNLWQHREAALTKFRMKRKDRCYEKKVRYESRKKLAEQ
RPRIKGQFVRQ
>At2g46790_APRR9
RVLLVESDYSTRQIITALLRKCCYKVVAVSDGLAAWEVLKEKSHNIDLIL
TELDLP-SISGFALLALVMEHEACKNIPVIMMSSQDSIKMVLKCMLRGAA
DYLIKPMRKNELKNLWQHREAALMKFRLKRKDRCFDKKVRYQSRKKLAEQ
RPRVKGQFVRT
