# Supplementary material for: Comparative Genomics of Flowering Time Pathways Using Brachypodium distachyon as a Model for the Temperate Grasses
Source: PLoS One. 2010 Apr 19;5(4):e10065. doi: 10.1371/journal.pone.0010065 (PMC2856676; doi:10.1371/journal.pone.0010065)
Supplement: Dataset S7 — Fasta formatted alignment of CDF proteins used for tree in Figure 4. (0.04 MB TXT) [file pone.0010065.s017.txt]

>Os01g15900
---------------------------------MCDK-DPG--------I
KLFGRVI-P-----LAPE-------------------------------A
-----E-AAAAAD-------------------------GSDQPEA-----
-------AAA---AAAEVEPAAQDEDHHKETEERKYDEMKVDVPQEEEDN
EMKVDAPQEKK-DNEVTADVPEEKGNDEMRVDAS----------------
----ESIESIEPVSRST-------------LD-----NKKEDQGQMNNVE
EKA------------A---------SDS--KDENEKTANDES-----GQD
----------------------------------KV-LKKPDKILPCPRC
NSMDTKFCYYNNYNVNQPRHFCKNCQRYWTAGGTMRNVPVGAGRRKSKSS
S--LHY-RH---------------LLMAPDCMMGSRVEISKS--------
-----------------MNPEAFASAH-------STPIQPIGRNET----
VLKF-------GPE------------------------------------
----VPLCESMASVLNIQEQN-GTNAAAVPTGENQEDNSC-ISSIT----
SHNVLPE----------N---AAQ--V-DKNSTPVYCNGVG----PVPQ-
-YYLGAPYMYPWNIGWN--NVPMMVP--G---TSMP-------------E
S----------ASQSES---------------------------------
-------------------------C-------STSSAPWMNMNSPM---
--MPVASRLSAPPFPYPLVPP----A--LWGCLSSWPATAWN-IP-----
WI--------RTNGGC------------MSPS-----S-SSN--SSCSGN
GSP---LGKHSRDSSLPLK--------EDKE-----E-------------
------------------------------------------K------S
L--WVPKTLRIDDPDEAAKSSIWATLGIKPGDPG----------------
-I-------F--KPFQSKGESK-------GQAASETRPARALK-ANPAAL
SRSQSFQETS-----------------X----------------------
------------
>Bradi2g09720
---------------------------------MSDQMDSG--------I
KLFGRVI-P-----LAPE-------------------------------A
ASGPPE-ADAAA--------------------------GSDHPPPPPPPP
PPPPELQTAA---PAEEAEEEAH-KDQHKETEDKEDSEMKVDVPPEKENR
GIEGDAPREKE-GN-------------EMEVDAP----------------
----QVNENAEPDSSST-------------LD-----HKKDTQDQINSAE
DKA-----------------------DP--KELNEKTANEES-----DQD
----------------------------------KV-LKKPDKIIPCPRC
NSMDTKFCYYNNYNINQPRHFCKNCQRYWTAGGTMRNVPVGAGRRKSKNS
S--LHY-RQ---------------LLMAPDCMMGSRVDISNT--------
-----------------VNPEVLASLP-------TTPTKSTSRNET----
VLKF-------GPE------------------------------------
----VPLCESMASVLNIEEQN-VINAGSVPIGEAREVNSC-ASSMT----
SHNGLPE----------N---AVH--V-DKNGAPVYCGGVG----PMPP-
-YYLGAPFMYPWSIGWN--NLPVMVP--G---GSMS-------------E
S----------ASPSES---------------------------------
-------------------------C-------STSSAPWM--NSPM---
--MP-GSRLPAPAFPYPLVPP----T--LWGCLPSWPATAWN-AP-----
WI--------GTNG-C------------ISPS-----T-SSN--SSCSGN
GSPT--LGKHSRDSN-PLK--------DDKE-----E-------------
------------------------------------------K------S
L--WVPKTLRIDDPDEAAKSSIWATLGIKPGDPG----------------
-V-------F--KPFQFKSENK-------GQ-TTDVRPACVLQ-ANPAAF
SRSQSFQESS-----------------X----------------------
------------
>Os07g48570
--------------------------------------------------
-------------------------------------------------M
-----DDLAAAS---------------------------------PPHPP
PPPPESHVPP---P-----PQTPEKDSCEDTGDMRISE------------
--------EKP-CT-------------DQELDAD----------------
----QMN-------SSS-------------FN-----SSSECENQTPSND
EMT------------G---------SES--KSEAAQTEGGGS-----SEE
----------------------------------KV-LKKPDKILPCPRC
NSMDTKFCYYNNYNINQPRHFCKSCQRYWTAGGSMRNLPVGAGRRKSKSS
T--ANY-RS---------------ILITG----------SNL--------
-----------------AAPAGDAPLY-------QLSIKG---DQT--AT
AVKF-------APD------------------------------------
----SPLCNSMASVLKIGEQSKNAKPTSTAQPRNGETQTCPASGTT----
SDSPRNE----------PVNGAVS--G-HQNGIVGH-SGVP----PMHPI
PCFPGPPFVYPWSPAWN--GIPAMAPPVC---TAPA-------------E
P----------ANSSDN---------------------------------
-------------------------G-------STASVQWS--MPPV---
--MP-VPGY------FPVIPS----S--VWPFISPWPNGAWS-SP-----
WI--------QPNC-S------------VSAS-----SPTST--STCSDN
GSPV--LGKHSRDSK-PQG--------DDKA-----E-------------
------------------------------------------K------N
L--WIPKTLRIDDPDEAAKSSIWTTLGIEPGDRS----------------
-M-------F--RSFQSKPESR-------EQ-ISGA--ARVLQ-ANPAAL
SRSQSFQETT-----------------X----------------------
------------
>Bradi1g17410
--------------------------------------------------
--------------------------------------------------
--------------------------------------------------
---------------------------------MRITK------------
--------ENP-ST-------------QQEFDLG----------------
----QIN-------KSS-------------LN-----NSTECENQAPNGD
ERT------------E---------QGS--KSEAAKTEDDGS-----SRD
----------------------------------KV-LKKPDKILPCPRC
KSMDTKFCYYNNYNVHQPRHFCKGCQRYWTAGGSMRNIPVGAGRRKSKSS
S--SNC-RS---------------ILTPG----------SSL--------
-----------------AAPVGDASLI-------PFSVKG---NEP----
VVTF-------GSD------------------------------------
----APLCNSMASSLRVEEQNKISNPASTAHPISGKNLTCPPPTTI----
SDSQDTE----------SVKGTVS--G-HQNGLAGDCNGVT----PVHPI
PCFPGPPFMYPWNPAWN--GIAAMATPIC---PAQT-------------E
S----------VKSSEN---------------------------------
-------------------------G-------NGVNVQWN--LPPM---
--VP-VPGFCGPPIPFPLMPP----S--VWPFVSPWPNGAWS-AP-----
WL--------GPGY-S------------MPAA-----PPTSS--ITCSDS
ASPV--LGKHPRDSN-LHG--------DEKS-----E-------------
------------------------------------------K------S
L--WIPKTLRIHDPDEAAKSSIWTTLGIEPGNRG----------------
-M-------F--RPFQSKSGSK-------EQ-MSDA--ARVMQ-ANPAAQ
SRFQSFQETT-----------------X----------------------
------------
>TaDOF5
--------------------------------------------------
-------------------------------------------------M
-----E-LAGAA---------------------------------HPQPP
----ESDVAPPRTP-----PQAPAEDSCKDTGDTRITE------------
--------ENS-CT-------------PPDLNLS----------------
----QPN-------NSG-------------LN-----SSSACENQTSNGD
EMT------------E---------PES--TLEAAKTEGDGS-----NKE
----------------------------------KV-LKKPDKILPCPRC
NSMDTKFCYYNNYNIHQPRHFCRGCQRYWTAGGSMRNLPVGAGRRKSKSS
S--TNC-NG---------------ILIPG----------DSL--------
-----------------SAPGGDASVI-------PLPIKE---NQP----
AVKF-------GSD------------------------------------
----STLPNSMASLLRVEEQNKNSNPASTAHPRNGENQTCPPSATT----
SDNPRIE----------SVKVAIG--V-HQNGITGDCNGVT----PMPPI
PCFPGAPFMYPWNPAWN--GVPAMAAPVC---PVPA-------------E
P----------ANCSEN---------------------------------
-------------------------G-------HGGNIQWN--FPPM---
--VP-MPGFCGPPIPFPVMPP----S--IWPLVSPWPNGAWS-AP-----
WL--------GPAY-N------------MSAA-----PPTSS--STCSDS
GSPV--LGKHPRDSE-PQG--------GEKA-----E-------------
------------------------------------------R------S
L--WIPKTLRIDDPDEAAKSSIWTTLGIEPGERG----------------
-M-------F--RAFQPKSGGR-------EQ-MSNA--ARVMQ-ANPAAQ
SRFASFQETT----------------------------------------
------------
>TaDOF16
--------------------------------------------------
-------------------------------------------------M
-----E-LAGAA---------------------------------HPQPP
----ESDVAPPRTP-----PQAPAEDSCKDTGDTRITE------------
--------ENS-CT-------------PPDLNLS----------------
----QPN-------NSG-------------LN-----SSSACENQTSNSD
EMT------------E---------PES--TLEAAKTKGDGS-----NKE
----------------------------------KV-LKKPDKILPCPRC
NSMDTKFCYYNNYNIHQPRHFCRGCQRYWTAGGSMRNLPVGAGRRKSKSS
G--TNC-NG---------------ILIPG----------SSL--------
-----------------AAPGGDASVI-------PLPIKE---NQP----
AVLF-------GSD------------------------------------
----ATLPNSMASLLRVEEQNKNSNPASTAHPRNGENQTCPPSAAT----
SDNPRIE----------SVKVAVG--V-HQNGITGDCNGVT----PMPPI
PCFPGPPFMYPWNPAWN--GVPAMAAPVC---PVPA-------------E
P----------ANCSEN---------------------------------
-------------------------G-------HGGNIQWN--FPSM---
--VP-MPGFCGPPIPFPLMPP----S--VWPLVSPWPNGAWS-AP-----
WL--------GPGY-S------------MSAA-----PPTSS--STCSDS
GSPV--LGKHPRDSD-PQG--------GEKA-----E-------------
------------------------------------------K------S
L--WIPKTLRIDDPDEAAKSSIWTTLGIEPGERG----------------
-M-------F--RPFQPKSGGR-------EQ-MSNA--ARVMQ-ANPAAQ
SRFASFQEMT----------------------------------------
------------
>TaDOF17
--------------------------------------------------
-------------------------------------------------M
-----E-LAGAA---------------------------------HPQPP
----ESDVAPPRTP-----PQAPVEDSCKDTGDTRITE------------
--------ENS-CT-------------PLDLNLS----------------
----QPN-------NSG-------------LN-----SSSACENQTSNGD
EMT------------E---------PES--TLEAAKTEGDGS-----NKE
----------------------------------KV-LKKPDKILPCPRC
NSMDTKFCYYNNYNIHQPRHFCRGCQRYWTAGGSMRNLPVGAGRRKSKSS
S--TNC-NG---------------ILIPG----------GSL--------
-----------------AAPGGDSSVI-------PLSIKE---NQP----
AVKF-------GSD------------------------------------
----STLPNSMASLLRVEEQNKNSNPASTAHPRNGENKTCQLQ-------
----------------------------QQLLITTDXTHES---------
-----------------------------------E-------------Q
X----------ENCEIN---------------------------------
-------------------------T-------H----------------
-------------------------------------ELXWC-AS-----
ER--------EGIX-N------------ISNXTRELIAXLEA--ST----
---------HEREGI-XNXFTHE----SEQX-----E-------------
------------------------------------------N------C
E--DI----------------------VERGES-----------------
---------F--RXMTHXS-------------------EXFIT-SHXMXL
XGXESFRXMXTHERPLANTSPECIESX-----------------------
------------
>Os01g17000
MAA------------------------------LRQGDDPA--------I
KLFGRTI-PL----LLDP-------------------------------P
-----AAAAAAAD-------------------------EVMP--------
------------------------------------NL------------
--------GNG-VK-------------------TNNDLPLVSDKLLIVKG
IPFCP-N-------NSK-------------KNDLQGISRPDGRIEIDS--
--M------------T---------EDV--KT-----EPDGS-----VPE
----------------------------------KI-LKKPDKILPCPRC
NSMETKFCYFNNYNVHQPRHFCRNCQRYWTAGGAMRNVPVGAGRRRNKH-
--VSKY-CQ---------------A----------------MMTC-NNTV
APGDVSDVVHHQVI---T---HGSSLL-------PATLKE---NET----
PTEF-------ISE------------------------------------
----VPPCKSSASILDIGEPN-DTDLVPLASGDNKEEKSC-ASSVVVSSC
SENLMPD----------N---AIM--K-EPNNRSGCCNGVALPF------
--PTGPALVLPWSLGWN--SVALMPA--T---QCSM-------------Q
P----------VLGLKD---------------------------------
-------------------------GIP--CPPSWP-----------PQL
M-VP-APGICTPVVPI-PLVP----P--LWSCFPGWPNGMWN-AQ-----
CP--------GGNT-T------------VLPS-----TAPNK--ISCSGS
SSLV--LGKHSREES--------------LQ-----E-------------
------------------------------------------EE-KTRNY
L--WVPKTLRIDDPAEAAKSSIWATLGIKPDDKG----------------
-I-------F--KSFQPN--VAK-----NGT-APES--PQALQ-ANPAAF
SRSQSFQETT-----------------X----------------------
------------
>Bradi2g10640
MAA------------------------------IRDRGDAA--------I
KLFGRTI-PL----L-----------------------------------
------HAAAAAT-------------------------EVVT--------
------------------------------------KL------------
--------RID-EN-------------------KNDAVPCVSDKLLNVKE
TPFCS-K-------NSE-------------DNDLQALSRHGGIMGTDS--
--K------------S---------EDT--KT-----ESDEL-----DQD
----------------------------------KV-LKKPDIIVPCPRC
NSMETKFCYFNNYNVSQPRHYCRNCQRYWTAGGNIRNVPVGSGRRRNKH-
--ASHF-RQ---------------A----------------MMRHDNNIA
AAEDVPSVIHHLPL---P---LVAPVL-------PGPIKE---NET----
AKEF-------GSE------------------------------------
----VPVCNSMATVLDNGEQK-GIHLVPLVSGDNKEEQSC-ASSAAVLGC
SENMTLD----------S---IVK--K-ESGNVSGYCNGMTLPQSHVQS-
-YPNGPALVFPWSPGWN--SIAVMAA--S---QCST-------------E
P----------VHGLEI---------------------------------
-------------------------AKH--SLLSWA-----------PPS
M-MT-APGICAPVVPF-PLMP----P--FWSCLPGWPNGTWS-SP-----
WP--------GSNG-S-----------------------PNK--ITCSEN
NSPT--LGKHSREVA-------------DMQ-----E-------------
------------------------------------------EE-KRENT
L--WIPKTRRIDGTAEATKSSILDTLGIKHDENG----------------
-L-------F--KSFQRK--VPK-----NDK-TPDS--PLTLQ-ANPAAF
SRSQSFQERT-----------------X----------------------
------------
>TaDOF18
MAA------------------------------LRDRGDAA--------I
KLFGRTI-PL----L-----------------------------------
------DAAA----------------------------EVVT--------
------------------------------------KL------------
--------GND-AN-------------------SNDVMPCVSNKLLNVEA
TPFCS-K-------NRE-------------QND-QAISKHGVEVRTGF--
--K------------S---------EEI--KT-----GSDGS-----GQD
----------------------------------KV-LKKPDIIVPCPRC
NSMETKFCYFNNYNVSQPRHFCRNCQRYWTAGGNIRNVPVGSGRRRNKH-
--ASHF-RH---------------A----------------MMSCDANIA
APGDVSNEIHHLAL---P---LLPQVL-------PGPIKE---NKT----
VKEF-------GSQ------------------------------------
----VPVCKPMSSIHNIEEQK-DTYLVALASGDNSEEQSC-PSPATVSGC
SENQTPD----------S---AVK--K-EPSNVLGYYNGITLPH------
--PHGPALVFPWKSGWN--SIAVMPA--A---QCSP-------------E
P----------IQGLE----------------------------------
--------------------------------------------------
--------------------------------------------------
--------------------------------------------------
--------------------------------------------------
--------------------------------------------------
--------------------------------------------------
--------------------------------------------------
NVSQACPGGP-----------------P----------------------
------------
>At1g26790
---MWLSHLFMSLSKLTCNFSIFSVFMACGSIGMSQVRDTP--------V
KLFGWTITPV----SHDPYS-------S---------------------S
-----S-----------------------------------H--------
------------------------------------VL------------
--------P-D-SS-------------------S----------------
----S-S-------SSS-------------SLSLRP-HMMNNQSVTDN--
--T------------S--LK---LSSNL--NN-----ESKE-------T-
SENSD--------DQHSEITTITSEE----E-KTTE-LKKPDKILPCPRC
NSADTKFCYYNNYNVNQPRHFCRKCQRYWTAGGSMRIVPVGSGRRKNKGW
VSSDQY-LH---------------I----------------T--------
-----------------S--------E-------DTDNYN---SSSTK--
ILSF-------ESS------------------------------------
--------------------------------------------------
------D----------S---LVT--E-RPKHQS----------------
----------------N--E-VKINA--E---PVSQ-------------E
PNNFQGLLPPQA--SPV---------------------------------
-------------------------SPP--WPYQYP-----------PNP
S-FY--------HMPV------------YWGCAI--P-------------
--------------------------------------------VWSTLD
TSTC--LGKRTRDE---------------TSH----ETVKESKNAFERTS
LLLESQSIKNETSMATNNHVWYPVPMTRE-KTQEFSFFSNGAET-KSSNN
R--FVPET---YL-------------------------------------
----------------------------------------NLQ-ANPAAM
ARSMNFRESI-----------------X----------------------
------------
>At1g69570
---------------------------------MSKSRDTE--------I
KLFGRTITSLLDVNCYDPSSLSPVHDVS---------------------S
-----D-----------------------------------P--------
------------------------------------SK------------
--------E-D-SS-------------------S----------------
----S-S-------SSC-------------SPTIGPIRVPVKKSEQES--
--N------------K--FKDPYILSDL--NE-----PPKA-------V-
SEISSPRSSKNNCDQQSEITTTTTTSTTSGE-KSTA-LKKPDKLIPCPRC
ESANTKFCYYNNYNVNQPRYFCRNCQRYWTAGGSMRNVPVGSGRRKNKGW
PSSNHY-LQ---------------V----------------T--------
-----------------S--------E-------DCDNNN---SGT----
ILSF-------GSS------------------------------------
--------------------------------------------------
------E----------S---SVT--E-TGKHQS----------------
----------------G--DTAKISA--D---SVSQ-------------E
NKSYQGFLPPQVMLPNN---------------------------------
-------------------------SSP--WPYQWS--------PTGPNA
S-FY--------PVPF------------YWGCTV--P-------------
--------------------------------------------IYPTSE
TSSC--LGKRSRDQ---------------TE-----GRINDTNTTITTTR
ARLVSESLRMNIE-ASKSAVWSKLPTKPEKKTQGFSLF-NGFDT-KGNSN
RSSLVSET---SH-------------------------------------
----------------------------------------SLQ-ANPAAM
SRAMNFRESM-----------------QQX--------------------
------------
>At1g29160
MAT------------------------------QD----SQG-------I
KLFGKTI-------------------------------------------
--------------------------------------------------
--------------------------------------------------
--------------------------------------------------
----------------TFNANITQTIKKEEQQQQQQPELQATTAVRSP--
--S----------------------SD-----------------------
---------------------------------LTA-EKRPDKIIPCPRC
KSMETKFCYFNNYNVNQPRHFCKGCQRYWTAGGALRNVPVGAGRRKSKP-
-PG------RVGGF----AELLGAA----------------T--------
-----------------G---A----V-------DQVEL----DA-----
-L------------------------------------------------
--------------------------------------------------
--------------------------------------------------
--------------------------------------------------
--------------------------------------------------
--------------------------------------------------
--------------------------------------------------
-LVE-EWR-AATAS-H-----------------------GG---------
--------------------------------------------------
--------------------------------------------------
--------------------------------------------------
----------------------------------------FRH-DFPVKR
LRCYTDGQSC-----------------X----------------------
------------
>At2g34140
MAT------------------------------QD----SQG-------I
KLFGKTI-------------------------------------------
--------------------------------------------------
--------------------------------------------------
--------------------------------------------------
----------------AFN---TRTIKNEEETHP--PEQEATIAVRSS--
--S------------S---------SD-----------------------
---------------------------------LTA-EKRPDKIIACPRC
KSMETKFCYFNNYNVNQPRHFCKGCHRYWTAGGALRNVPVGAGRRKSKP-
-PG------RV--V----VGMLGDG----------------N--------
-----------------G--------V-------RQVELI---NG-----
-L------------------------------------------------
--------------------------------------------------
--------------------------------------------------
--------------------------------------------------
--------------------------------------------------
--------------------------------------------------
--------------------------------------------------
-LVE-EWQHAAAAA-H-----------------------GS---------
--------------------------------------------------
--------------------------------------------------
--------------------------------------------------
----------------------------------------FRH-DFPMKR
LRCYSDGQSC-----------------X----------------------
------------
>Bradi2g19930
MVE------------------------------MGGGAAAAG-------F
KLFGKVI-------------------------------------------
--------------------------------------------------
--------------------------------------------------
--------------------------------------------------
----------------T-------------RQQQQQP---PTRASPDS--
--S------------S---------SGG--GR-----GSVE-------Q-
LEEAA-------------------RR----A-RAAA-GARP---LPCPRC
RSEDTKFCYFNNYNVNQPRHFCRACHRYWTAGGAIRNVPVGSGRRKNRPV
LPHADY-QVRL--A----PGPASAS----------------A--------
-----------------S--------V-------EAPDMA---PA-----
-LGF-----IPAPE------------------------------------
--------------------------------------------------
------H----------G---WSSLY------------------------
--------------------------------------------------
--------------------------------------------------
----------------------------------VV-----------PSP
S----------------PAAA----A--YRG----------HGAEMEQCW
WLVHAERP-PLGSS-D-----------------------PA---------
--------------------------------------------------
--------------------------------------------------
--------------------------------------------------
----------------------------------------F---------
---------------------------X----------------------
------------
>TaDOF26
--------------------------------------------------
--------------------------------------------------
--------------------------------------------------
--------------------------------------------------
--------------------------------------------------
--------------------------------------------------
--------------------------------------------------
-------------------------------------------------C
RSEDTKFCYFNNYNVNQPRHFCRACHRYWTAGGAIRNVPVGSGRRKNRPV
LHGAST-VMSV--ADHHLAGPAS---------------------------
------------------------------------PGMP---NG-----
-LGF-------HPD------------------------------------
--------------------------------------------------
------H----------G---WSQ--------------------------
--------------------------------------------------
--------------------------------------------------
----------------------------------VV-----------PSP
-------------------------A--YLG----------N-AEMEQCW
WLVH-QYP-AQGQV-NGDVQLS-----------------PSS--------
--------------------------------------------------
--------------------------------------------------
--------LRINQ-------------------------------------
----------------------------------------Y---------
---------------------------A----------------------
------------
>Os03g07360
---------------------------------MGECKVGGGGGGGDCLI
KLFGKTI-PV-----PE---------------------------------
-----PGACAAGD-------------------------V-DK--------
------------------------------------DL------------
--------Q-H-SG-------------------S----------------
----S-T---------T-------------EPKTQEN---TVQDSTSP--
--PP-QPEVVDTEDSS---------ADK--NSSENQ-Q--Q-------Q-
GDTAN-------------------QK----E-KL----KKPDKILPCPRC
SSMDTKFCYYNNYNINQPRHFCKNCQRYWTAGGAMRNVPVGAGRRKSKSV
SAASHF-LQRV--R----A-----A----------------L--------
-----------------P----GDPPL-------YAPVKT---NGT----
VLSF-------GSDL-S-TLD-LTEQMKHL-KDKFIPTTGIKNT-DEMPV
GLCA----------------------------------------------
------E----------G---LSK--T-EESNQT----------------
----------------N--LKEKVSA--DRSPNVAQ-------------H
P----------C--MNG---------------------------------
-------------------------GAM--WPFGVA-----------PPP
A-YY-TSSI---AIPFYPAAAAAVAA--YWGCMV--P-GAWN-AP-----
WPP----Q-SQSQS-V-----------------------SSSSAASPVST
MTNCFRLGKHPRDG---------------DE-----EL------------
------------------------------------------DS-KGNGK
V--WVPKTVRIDDVDEVARSSIWSLIGIKGD----KVGADHGRGC-KLA-
KV-------FESKD-EAK--AST-----HT--AISS--LPFMQ-GNPAAL
TRSVTFQEGS-----------------X----------------------
------------
>TaDOF20
--------------------------------------------------
--------------------------------------------------
--------------------------------------------------
--------------------------------------------------
--------------------------------------------------
--------------------------------------------------
--------------------------------------------------
---------------------------------------KPDKILPCPRC
SSMDTKFCYYNNYNINQPRHFCKNCQRYWTAGGAMRNVPVGAGRRKSKSV
SAASHF-LQRV--R----A-----A----------------L--------
-----------------P----GDPPL-------YAPVKT---NGT----
VLSF-------GSDL-S-TLD-LTEQMKHL-KDKFIPTTGIKNT-DEMPV
GLCA----------------------------------------------
------E----------G---LSK--T-EESNQT----------------
----------------N--LKEKVSA--DRSPNVAQ-------------H
P----------C--MNG---------------------------------
-------------------------GAM--WPFGVA-----------PPP
A-YY-TSSI---AIPFYPAAAAAVAA--YWGCMV--P-GAWN-AP-----
--------------------------------------------------
--------------------------------------------------
--------------------------------------------------
--------------------------------------------------
--------------------------------------------------
--------------------------------------------------
------------
>Bradi1g73710
---------------------------------MGQCRAAAG-G-GDCLF
KLFGKTI-PV-----PA---------------------------------
-----DSS---GS-------------------------VVDK--------
------------------------------------DQ------------
--------Q-H-SG-------------------S----------------
----S-T---------A-------------EPKVQEN---IPGDSTGS--
--PT-LPEVVDTDDSC---------AVK--KSSAD--QEEE-------Q-
SDTAN-------------------QK----E-KL----KKPDKILPCPRC
NSMDTKFCYYNNYNINQPRHFCKKCQRYWTAGGAMRNVPVGAGRRKSKSI
SAASHF-LQRI--R----A-----T----------------L--------
-----------------P----GDP-L-------CTPIKT---NAT----
VLSF-------GSDT-S-TLD-LTEQMKHL-KDKLIPVTQIKNT-DDPSV
GSCA----------------------------------------------
------E----------G---WAK--G-EEQNQM----------------
----------------N--SREEVTA--DKSTNVAQ-------------H
P----------C--MNG---------------------------------
-------------------------GTM--WPFSCA-----------PSP
A-YF-TSSV---AIPFYPAAAA--AA--YWGYMV--P-GAWN-TP-----
WPP----Q-SQSQS-S-----------------------SSPNAASPVST
MSSCFQSRKHPRDG---------------DE-----ER------------
------------------------------------------DT-NRNGK
V--WVPKTIRIDDADEVARSSIWSLIGINGD----KVGTDDGRGC-KIT-
RV-------FYPKD-EAK--TTT-----HR--VNNS--LPFLK-GNPAAL
SRSVTFQERS-----------------X----------------------
------------
>AK252924
---------------------------------MGQFRAAAGGG-GDCLI
KLFGKTI-PV-----PD---------------------------------
-----AGA---GD-------------------------V-DK--------
------------------------------------DL------------
--------Q-H-RG-------------------S----------------
----T-T---------A-------------EPKVQES---APQDSTGS--
--PP-QPEVVDVEDPS---------AVK--NSAADQ-QEEEE-----EQ-
SDTAN-------------------QK----E-KL----KKPDKILPCPRC
SSMDTKFCYYNNYNINQPRHFCKNCQRYWTAGGAMRNVPVGAGRRKSKSI
SAASHF-LQRI--R----A-----A----------------L--------
-----------------P----GDP-L-------CTPVNT---NGT----
VLSF-------GSDA-S-TLDVVSEQMKHM-KE-LSSVTRTENT-DAPSV
GSCA----------------------------------------------
------E----------G---WAK--G-EESSQM----------------
----------------N--SRERVAA--DRSPNFAQ-------------H
P----------C--MNG---------------------------------
-------------------------AAM--WPFSCA-----------PSP
A-YF-TPNV---AIPFYPA-AA--AA--YWGCMV--P-GAWN-TP-----
WQPQPQPQ-SQCQS-S-----------------------SPPSAASPVST
MSSCFQSRKHPRDG---------------DE-----ER------------
------------------------------------------DT-KGNGK
V--WVPKTIRIDDVDEVARSSIWSLIGIKGD----KVGTDDGRGC-KLA-
RV-------FDPKD-EAK--TTT-----HR--VDNS--LPFSK-GNPAAL
SRSVNFQERS-----------------X----------------------
------------
>TaDOF31
---------------------------------MGQLRAAAGAG-GDCLI
KLFGKTI-PV-----PD---------------------------------
-----AGA---GD-------------------------V-HK--------
------------------------------------DL------------
--------Q-H-RG-------------------S----------------
----T-T---------A-------------EPKVQEI---APQDSTGS--
--PQ-QPEVVDVEDPS---------AAK--NSAADQ-QDEE-------Q-
GDTAN-------------------QK----E-KX----QKPDKILPCPRC
SSMDTKFCYYNKLHINQPRHFCKNCQRYWTAGGAMRNVPVCAGRRKSKSI
SGASHF-FQRI--R----G-----A----------------L--------
-----------------P----GDP-L-------CTPV------------
--------------------------------------------------
--------------------------------------------------
--------------------------------------------------
--------------------------------------------------
--------------------------------------------------
--------------------------------------------------
--------------------------------------------------
--------------------------------------------------
--------------------------------------------------
--------------------------------------------------
--------------------------------------------------
--------------------------------------------------
---------------------------T----------------------
------------
>TaDOF29
---------------------------------MGQLRAAPGGG-GDCLI
KLFGKTI-PV-----PD---------------------------------
-----AG---------------------------------DK--------
------------------------------------DL------------
--------Q-H-RG-------------------S----------------
----SAT---------A-------------EPKVQEI---APQDSTGS--
--PPQQPEVVDVEDPS---------AAK--NSAADQ-QDEE-------Q-
GDTAN-------------------QK----E-KL----KKPDKILPCPRC
SSMDTKFCYYNNYNINQPRHFCKNCQRYWTAGGAMRNVPVGAGRRKSKSL
SAASHF-LQR----------------------------------------
--------------------------------------------------
--------------------------------------------------
--------------------------------------------------
--------------------------------------------------
--------------------------------------------------
--------------------------------------------------
--------------------------------------------------
--------------------------------------------------
--------------------------------------------------
--------------------------------------------------
--------------------------------------------------
--------------------------------------------------
--------------------------------------------------
--------------------------------------------------
------------
>TaDOF19
--------------------------------------------------
--------------------------------------------------
--------------------------------------------------
--------------------------------------------------
--------------------------------------------------
--------------------------------------------------
--------------------------------------------------
--------------------------------------------------
---DTKFCYYNNYNINQPRHFCKNCQRYWTAGGAMRNVPVGAGRRKSKSI
SAASHF-LQR----------------------------------------
--------------------------------------------------
--------------------------------------------------
--------------------------------------------------
--------------------------------------------------
--------------------------------------------------
--------------------------------------------------
--------------------------------------------------
--------------------------------------------------
--------------------------------------------------
--------------------------------------------------
--------------------------------------------------
--------------------------------------------------
--------------------------------------------------
------------------------------IRAALPGDPLCTPVNTNGTV
LSFGSNASTLDV
>Bradi3g25670
---------------------------------MAECR--GG----DGLI
KLFGKTI-PV-----PEPVG-------A---------------------L
-----S-----------------------------------K--------
------------------------------------DL------------
--------G-H-SG-------------------S----------------
----S-S---------T-------------ESGVQEI---T----TDP--
--SP-QPEVVDAEDPA---------VDK--GS-----QLQS-------GD
DEAAS-------------------EK----E-KL----KKPDKILPCPRC
SSMDTKFCYFNNYNINQPRHFCKKCQRYWTAGGAMRNVPVGAGRRKNKNV
LAASNF-LQRV--R----A-----A----------------L--------
-----------------P--------VDTFCSSPCPPVKT---NGT----
VLSF-------GHDASS-TLD-LAEHL----KDNRIPIARSRNARDNPSM
GSCS----------------------------------------------
------EV---------V---SSN--R-NDKDQR----------------
----------------NDITVEK-------SANGVQQ-------QH---P
A----------G--MNG---------------------------------
-------------------------GTM--WPYGCT-----------PSP
AAYY-TSGI---AIPIYPGAP----GPGYWGCMV--P-GAWS-LP-----
WPVQCQPQ-ALSS---------------------------PTSA-PSVSS
APSPLTLGKHPRDQA-------------DEG-----NR------------
------------------------------------------GHGNGNGK
V--WVPKTIRIDNADEVARSSIRSLFGIKGDDRDEQIS---GTSGHKLAT
SV-------FEPKQHEAK--MAK-----HAE-AITS--LPLLHHANPVAL
TRSVIFHEGS-----------------X----------------------
------------
>Os10g26620
---------------------------------MGECR--GGGGGGDGLI
KLFGKTI-PV----QPD---------------------------------
-----A-----------------------------------K--------
------------------------------------DV------------
--------QQH-SG-------------------S----------------
----S-S-------SST-------------ESDVQET---AAVAVADP--
--SP-RSEVVDGESPP-----------------------QP-------G-
GEAAS--------HQQ-------QQK----EMKL----KKPDKILPCPRC
SSMDTKFCYFNNYNVNQPRHFCKHCQRYWTAGGAMRNVPVGAGRRKNKNA
TAAAHF-LHRV--R----ACAAAAA----------------M--------
-----------------P--------A-------APHDAT---NAT----
VLSFGGGGG--GHDAPPVTLD-LADKMTRLGKEGLVAHARNADA-----A
AACS----------------------------------------------
------E----------V---SSN--R-DDEQIG----------------
----------------N--TVAK-------PANGLQQHPPPPHHHH---H
S----------A--MNG---------------------------------
-------------------------GGI--WPY-----------------
---Y-TSGI---AIPIYPAAP----A--YWGCMIPPP-GAWS-LP-----
WPATVQSQ-AISSS-S-----------------------PPTSATPSVSS
----FTLGKHPREGG-------------DHE-----AR------------
------------------------------------------DH-HGNGK
V--WVPKTIRIDNADEVARSSIRSLFAFRGGDKADDNNDDDGTGVHKLAT
TV-------FEPKR-DSK--TAK-----HP--AITS--LPLLH-TNPVAL
TRSATFQEGS-----------------X----------------------
------------
>At3g47500_CDF3
--M------------------------------MMETRDPA--------I
KLFGMKI-P-----FPSV-------------------------------F
-----ESAVTVEDDEEDDWSGG---------DDKSPEKVTPE--------
------------------------------------LS------------
--------DKNNNN-------------------C----------------
----N-D-------NSF-------------NN-----SKPETLDKEEA--
--T------------S---------TDQIESSDTPE-DNQQT-----TPD
----------------------------------GKTLKKPTKILPCPRC
KSMETKFCYYNNYNINQPRHFCKACQRYWTAGGTMRNVPVGAGRRKNKSS
S--SHY-RH---------------I----------------T--------
--------------ISEA---LEAARL-------DPGLQA---NTR----
VLSF-------GLE------------------------------------
--------------------------------------------------
------AQQ-QHVAAPMT---PVM--K-LQEDQ-----------------
--------------------------------KVSN----------GARN
R----------FHGLADQRL-VARVENGDDCSSGSSVTTSNNHSVDESRA
QSGSVVEAQMNNNNNNNMNGYACIPGVP--WPYTWN--------PAMPPP
GFYP-PPGY---PMPFYP----------YWTIPMLPP-HQS---------
-------------S-S-----------------------PIS--QKCSNT
NSPT--LGKHPRDEGSSKK--------DNET-----E-------------
------------------------------------------RK-QKAGC
V--LVPKTLRIDDPNEAAKSSIWTTLGIK---NE----------------
-AMCKAGGMF--KGFDHK--TK----MYNND-KAEN--SPVLS-ANPAAL
SRSHNFHEQI-----------------X----------------------
------------
>At5g62430�_�CDF1
---------------------------------MLETKDPA--------I
KLFGMKI-P-----FPTV-------------------------------L
-----E----VADEEE----------------------------------
--------------------------------------------------
--------EKNQNK------------------------------------
--------------------------------------------------
--T------------L---------TDQSEKD------------------
-----------------------------------KTLKKPTKILPCPRC
NSMETKFCYYNNYNVNQPRHFCKACQRYWTSGGTMRSVPIGAGRRKNKNN
SPTSHY-HH---------------V----------------T--------
--------------ISET-------------------------NGP----
VLSF-------SLG------------------------------------
--------------------------------------------------
------------------------------DDQ-----------------
--------------------------------KVSS-------------N
R----------F---GNQKL-VARIENNDERS------------------
-------------NNNTSNGLNCFPGVS--WPYTWN--------PA----
-FY-----------PVYP----------YWSMPVLSS-PVS---------
-------------S-S-----------------------PTS--------
---T--LGKHSRDE-------------DETV-----K-------------
------------------------------------------QK-QRNGS
V--LVPKTLRIDDPNEAAKSSIWTTLGIK---NE----------------
-VM------F--NGFGSKKEVK----LSNKE-ETET--SLVLC-ANPAAL
SRSINFHEQM-----------------X----------------------
------------
>At5g39660_�CDF2
------------------------------------MADPA--------I
KLFGKTI-P-----LPEL----------GVVDSSSSYTGFLTETQIPVRL
-----SDSCTGDDDDEEMGDSGLGREEGDDVGDGGGESETDK--------
------------------------------------KE------------
--------EKD-SE-------------------C----------------
----Q-E-------ESL-------------RN--------ESNDVTTT--
--T------------SGI-------TEKTETTKAAK-TNEESGGTACSQE
----------------------------------GK-LKKPDKILPCPRC
NSMETKFCYYNNYNVNQPRHFCKKCQRYWTAGGTMRNVPVGAGRRKNKSP
A--SHYNRH---------------V----------------S--------
--------------ITSAEAMQKVART-------DLQHPN---GAN----
LLTF-------GSD------------------------------------
--------------------------------------------------
------SVLCESMASGLN---LVE--KSLLKTQ-----------------
--------------------------------TVLQ-------------E
P----------N---EGLKITVPLNQTNEEAG------------------
-------------TVSPLPKVPCFPGPPPTWPYAWNGVSWT--ILP----
-FY-----------PPPA----------YWSCPGVSP-GAW---------
-------------N-S------FTWMPQ-----------PNS--PSGSNP
NSPT--LGKHSRDENAAEP----GTAFDETE-SLGRE-------------
------------------------------------------KS-KPERC
L--WVPKTLRIDDPEEAAKSSIWETLGIKKDENA----------------
-DT------F--GAFRSS--TKEKSSLSEGR-LPGR--RPELQ-ANPAAL
SRSANFHESS-----------------X----------------------
------------
