# Supplementary material for: Comparative Genomics of Flowering Time Pathways Using Brachypodium distachyon as a Model for the Temperate Grasses
Source: PLoS One. 2010 Apr 19;5(4):e10065. doi: 10.1371/journal.pone.0010065 (PMC2856676; doi:10.1371/journal.pone.0010065)
Supplement: Dataset S8 — Fasta formatted alignment of CO proteins used for tree in Figure 5A. (0.03 MB TXT) [file pone.0010065.s018.txt]

>AAM74063_HvCO1
----------------------------------------------MNCVSNG-------------------------------TVY----------------EEAV-GREG--------------R--W---------A----RLCDGC--C-TVPSVVYCRAD-----S---AYLCASCDAQIH---AANRVASRHERVLLSEAYKHAPVMLDCHADAAALCAAYEAQVHYANLLTVMHQRMPVVSH----------------------PAVAIP---------------P--------------------------------------------V---S-------------L-------FAEA-EATAPVLGRKE--ED--------------T-------------------------------S---W------LL----------------------------------------------LSKDSDNHNRSGNNS----------STSSSS------------------------------QYFGEVDQY-F--DLVGYNSYYDS-HM-SN--QEQ-YVM----QEQQHLQQMQKEYAEQQMQKEYVENEGSECIVPSQSTIVRRPHQS--GYAPL----VGAEQAASA--------------------TAGA----------------------SA-------YTD--SV-NNSISF-SMEAG-----IVPD------------------------------------------------------NTV----QSSILRPAGAIGLFSSPSLQ---T----PL---HFSSK-----------------------------------------------------------------------EREARVLRYKEKKKSRKFEKTTRYATRKAYAEARPRIKGRFAKRS-------D--A---------------EMEVDQTFST----------------------------------------------------------------------------AALSD-SSYST---VPW-F-
>Bradi1g43670_BdCO1
----------------------------------------------MNYNFNS-------------------------------SVY----------------KEVV-RREG--------------RCPW---------A----RLCDGC--C-TLPSVVYCYAD-----C---AYLCASCDARVH---AANRVASRHERLRLTEASEHTPAVLECSADATALCAAYEAKVHYANLLTGMHQCVPVVSL----------------------PTADIP---------------A--------------------------------------------A---S-------------L-------LAEA-AATTTFLSHKE--EE--------------V-------------------------------S---W------LL----------------------------------------------VSKESDNHNCSGNNN-------------RSS------------------------------TYFNEVDEY-F--DLVKYNLYYDS-HIYNN--QEQ-HGM----EEQQQLQEMQKDPSEK---------EGSECVVPSQAAMVSKSLQS--GYG-L----GGAEQSASV--------------------TAGV----------------------SA-------YTD--SN-NNSISFSSTEVG-----IVPD------------------------------------------------------NTVIDMKNSSILTPAGAIDVFSGPSLQ---M----PH---HISSM-----------------------------------------------------------------------DREARVLRYKEKKKTRKFEKTTRYATRKAYAEARPRIKGRFAKRS-------D--A---------------EIEVDQMFST----------------------------------------------------------------------------AALSD-SSYST---VPW-F-
>Os06g16370_Q30DN4_ORYSI_Hd1
----------------------------------------------MNYNFGG-------------------------------NVF----------------DQEV-GVGGEG----GGGGEG-SGCPW---------A----RPCDGC--R-AAPSVVYCRAD-----A---AYLCASCDARVH---AANRVASRHERVRVCEACERAPAALACRADAAALCVACDVQVHSANPLARRHQRVPVAPL----------------------PAITIP---------------A--------------------------------------------T---S-------------V-------LAEAVVATATVLGDKD--EE--------------VD------------------------------S---W------LL----------------------------------------------LSKDSDNNNNNNNNNDNDNKDNNNSNSSNNG------------------------------MYFGEVDEY-F--DLVGYNSYYDN-RIENN--QDQQYGMHEQQEQQQQQQEMQKEFAEK---------EGSECVVPSQITMLSEQQHS--GYG-V----VGADQAASM--------------------TAGV----------------------SA-------YTD--SI-SNSISFSSMEAG-----IVPD------------------------------------------------------STVIDMPNSRILTPAGAINLFSGPSLQ---M----SL---HFSSM-----------------------------------------------------------------------DREARVLRYREKKKARKFEKTIRYETRKAYAEARPRIKGRFAKRS-------D--V---------------QIEVDQMFST----------------------------------------------------------------------------AALSD-GSYGT---VPW-F-
>AAM74065_HvCO2
----------------------------------------------MNCNFNS-------------------------------DLL----------------EKEA-GRT---------------SFPW---------A----RPCDGC--H-AAPSAVYCCAD-----A---AYLCSSCDTQVH---SANRVASRHERVRVCETCESTPAVLACHADAAALCTACDAQVHSANPIAQRHQRVPVLPL----------------------PAVAIP---------------A--------------------------------------------A---S-------------G-------FAEA-EASVTAHGDKEGGEE--------------VD------------------------------S---W------L-----------------------------------------------LRRNSDDNNCANK-----------------------------------------------------IDRY-F--NLVGYNMYYDN-ITCDPRPQEQ-YRM----QEQQH---VQNRYREK---------EGCECVVPPQVVMASEQQGS--NYG-T----IGAGQAASV--------------------TAMA----------------------ST-------YTA--SI-SNDISFSSMEVG-----IVPD------------------------------------------------------NTRPNISNRNILTSSEAIEL-SGHSLQ---M----PV---HFSSM-----------------------------------------------------------------------DREARVLRYKEKKQARKFQKTIRYATRKAYAEARPRIKGRFAKRS-------D--I---------------EHEENHMLSP----------------------------------------------------------------------------PALPDTSSYNT---VPW-F-
>AAT42130_TaCO2
--------------------------------------------MFMNCNFNS-------------------------------NLL----------------ENEA-GRI---------------SFPW---------A----RPCDGC--H-AAPSAVYCCAD-----A---AYLCASCDTQVH---SANRVASRHERVRVCETCESAPAVLACHADAAALCTACDAQVHSANPIAQRHQRVPVLPL----------------------PAVAIP---------------A--------------------------------------------A---S-------------G-------FAEA-EASVTAHGDKEEGEE--------------VD------------------------------S---W------R-----------------------------------------------LRRNSDDNNCANK-----------------------------------------------------IDRY-Y--NLVGYNMYYNN-ITCDPRPEEQ-YRM----QEQR----VQNRYIEK---------QGCECVVPPQVVMASEQQES--DYG-T----RGAGQAASV--------------------TAIT----------------------ST-------YTA--SI-SNDISFSSMEVG-----IIPD------------------------------------------------------NTRPDISNSNILTGSEAMEL-SGHSLQ---M----PV---HFSSM-----------------------------------------------------------------------DREARVLRYKEKKQTRKFQKTIRYATRKAYAEARPRIKGRFAKRS-------D--I---------------EHEEDHMLSP----------------------------------------------------------------------------PALPDTSSYNT---VPW-F-
>Bradi3g56260_BdCO2
----------------------------------------------MAGCFRTFLMYLHSSTSYLSLRFQKFKEQGSSFIRNLYDLLLKILTLPVIENPLGKGEQEA-GRR---------------NFPW---------A----RPCDGC--H-ATPSMVYCRVD-----A---AYLCASCDAQVH---SANRVASRHERVRVCEICESAPAVLACRADAAALCTTCDAQVHSANPIAQRHQRVPVLPL----------------------SAVAIS---------------A--------------------------------------------A---S-------------G-------FAEV-RAA-TIHGDKEEGEE--------------VD------------------------------S---W------LL----------------------------------------------LRRNSDDNNCSNS-----------------------------------------------------IDRY-F--NLVGYNPYYDN-ATCNPGPGEQ-YRL----QEQQ----VQNRYREK---------EGSECVVPSQIVMASEEQES--GYR-I----IGTEQAAFM--------------------TVGA----------------------ST-------YTA--SI-SNSISFSSMEVG-----IVPD------------------------------------------------------NTRPDISKTNILTTSGAMEL-SVHSVQ---M----PV---HFSSM-----------------------------------------------------------------------DREARVLRYKEKKQARKFQKTIRYATRKAYAEARPRVKGRFAKRS-------D--I---------------EHEVNHMLSP----------------------------------------------------------------------------PVLPE-SSYGT---VPW-F-
>AAM74068_HvCO3
----------------------------------------------M--------------------------------------I-----------------KAEP-DLRGQL----RG--------SAGV------GGMQLQQRCDSC--RSAP-----------------------------------------------CA--------FYCRADSAALCAACDADVHSANTLASRHRRVPMG-----------------------AVAPA-S---------------PAGGAFVVRP-GGVNSSWPIREGRRSYY-----------------D---D-------------R-------EG-----------EE---EE--------------AT------------------------------S---W------LL----------------------------------------------LD--------PLR-G----------SEAD---A-P-----AFG-------------------------------------------------------------------------------------------------------------------------DALV------------ADFLDL----------G-RAGQ--K-E--ASSKDY-H--G-------------HGMESN--EGSHDHELVVPGEPVAQLHERQGFTAE-----MAY---------DA-QNSNHGYGF------------GA--------------------TFE---R----SL---SMSSSPDNSS--TV-----QDVSSSYM---RRSESSVDLFSTA-------A---------HTS----PQFM-GMAMDREARVHRYREKRKMRRFEKTIRYASRKAYAETRPRIKGRFAKRA----------DADL------------E-V-DQYFS----AA-------------------------------AL-------------SDS------------------S-----------CGV---VPT-F-
>Os09g06464_OsCO3
----------------------------------------------M--------------------------------------L-----------------KLEP-EFPG------------------------------LPQRCDSC--RSAP-----------------------------------------------CA--------FYCLADSAALCATCDADVHSVNPLARRHRRVPMG-----------------------VVA-A-P---------------GAGGAFVVRPAGGVNSSWPIREGRRCDY-----------------D---D-------------D-------DADA-AGE-----ED---EE--------------AT------------------------------S---W------LL----------------------------------------------FD--------PLKDS----------SDQG---L-P-----PFG-------------------------------------------------------------------------------------------------------------------------DALV------------ADFLNL----------GGGAGE--K-EDASSSKDC-S--S-------------SHGKSS--EGS--HEFAVPGEPVP---ERQGFGAVS-MDITDY---------DA-SNFRRGYSF------------GA--------------------SLG---H----SV---SMSS-LENMS--TVPDCGVPDITTSYL---RSSKSTIDLFTAA-------AGSPVAAHSIMSP----PQFM-G-AIDREARVHRYREKRKTRRFEKTIRYASRKAYAETRPRIKGRFAKRS----------DTDL------------E-V-DQYFS----TT-------------------------------A---------------DS------------------S-----------CGV---VPT-F-
>AAL99270_HvCO8
-------------------------------------------------------------------------------------M-----------------ESEG-S-----------------------------------TSAN----GGAA-----------------------------------------------CAVCGGSAA-LYCPADAAALCVPCDAAVHSANPLASRHERVPLA-----------------------AAV-AVA---------------ATSGV----------------------Y-----------------D---G-------------LF------AA-----------DD---DG--------------AA------------------------------S---W----------------------------------------------------------------------------------P---T-P-----V--------------------------------------------------------------------------------------------------------------------------------------------------------------QGS--P-N--SGSSGF-S--N-------------GSG--------------------V---EVSLFDLLSDVDLVATGAGGSVSS-DG-G--------------------VA--------------------PLW---L----QP---GLASAAWNSS----------------W---WRSEAVVVPSRPD-------G---------AA------------------RVMRYREKRKNRKFHKTIRYASRKAYAEARPRLKGRFVKRP----------AAAA------------T-D-DGNTS----AA-------------EAAKFWLSFSD-----------------------NS----VGFHV--------AS-----------HGV---VPS-F-
>Os08g15050_OsG
----------------------------------------------M--------------------------------------M-----------------ASDG-S-----------------------------------ASPASC--GGAA-----------------------------------------------CGVCGGAAT-VYCAADAAALCVPCDAAVHAANPLASRHDRVPLA-----------------------VAM-A-A---------------ASSGV----------------------Y-----------------D---H-------------LF------AP-----------DD---DA--------------AS------------------------------S---W----------------------------------------------------------------------------------A---A-A-----AAA-------------------------------------------------------------------------------------------------------------------------GAAV------------Q---------------GQGQGS--P-N--DSSSSF-T--NDSA--G---GG-GGGG--------------------A---ERSLFDLLSDVDIMSCGGGGLASSFDG-A--------------------AA-------------------PPLW---L----HP---GQLAAL--TP----------------W---SPADSVVVPTSAA-------G---------AVA-------A-A-AAAREERVRRYREKRKNRKFQKTIRYASRKAYAEARPRIKGRFVKRA----------TTAAASSS--------S-D-DDSTA----AAGVSGAGGAGAAATKEAKFWLSFSD-----------------------DGRADGVGFYMDSTTAAT-AA-----------YGV---VPT-F-
>Bradi3g19010_BdCO8
-------------------------------------------------------------------------------------M-----------------GSEG-GSSG------------------------------GDTSPN----AG-------------------------------------------------CAVCGVAAAVLYCAADAAALCTPCDAAIHAANPLASRHHRVPLS-----------------------SAA-A-M---------------AASGVY--------------------DY-----------------D---S-------------LF------AG-----------DD---EA--------------GS------------------------------T---L----------------------------------------------------------------------------------T---P-P-----G--------------------------------------------------------------------------------------------------------------------------------------------------------------QGS--P-N--SGSSSF-S--S-------------NGG--------------------S---ERSLFELLSDVDLMAT---------DA-A--------------------AA--------------------PLW---M--MMQP---GMDAA---------------------W---SLSEGVVVPSGAGAGFPSLVG---------GGA-------M-V-AADREEKVRRYREKREKRKFHKTIRYASRKAYAEARPRIKGRFVKRA----------AAEE------------S-D-HDSTNG---GA-------------EGSKFWLSFSD-------A---------------DSRDGSVGFQA-------PPA-----------YGV---VPSSF-
>AAL99269_HvCO7
--------------------------------------------MEL--------------------------------------Q-----------------G---------L----GR--------YWGV------GG----RRCGAC--A-GSPAAVHCRTCDGRRGGGDGAYLCAGCDA--G---HA---RAGHERVWVCEVCELAPAAVTCKADAAALCAACDADIHHANPLARRHERVPVLPI-------------------GSS----------------------------------------------------------------------------------------------------------S---PEGQEQDAFVMSFGGSVD------------------------------G---EKQDAVVNLNDALEAGPDGKEN--VKLDFLFADM---MD-PFFG----SEL-PR-F---------PHADS-----------VVPSG--------------------------------------------------------------------------------------------------------------------------------------GAV------------E-----LDFG------GVAAAAAVVSN----PS-Y-S--SYTA--A---SI-GGSGSSS--EVG-----LVPDA-IC---GRG-GGIIE-LDFAQS---------KA-A--------Y-------LPYTPT---------------------PS---H----ST------VSSVDVG-----------------PVPERSESAV-----A-------A---------APA-------M-G-E-GREARLMRYREKRKNRRFEKTIRYASRKAYAESRPRVKGRFAKRA-------D--DADA------------DA------------V------------------------AAAT--ITA-------------PRP---------------------CVLDF--SGYGV---VPT-F-
>Bradi3g05800_BdCO7
--------------------------------------------MEM--------------------------------------Q-----------------G---------I----GR--------YWGV------GG----RRCGSC--G-GSPATSHCRTC----GGGESSYLCAGCDA--A---HA---RAGHERVWVCEVCELAPAAVTCRADAAALCASCDADIHDANPLARRHERVPVRPI-------------------GSS----------------------------------------------------------------------------------------------------------E---SE--------------IDDAGDIGHVSHGSRLLGG-------------G---GKADAIVG---------GGKENAMMKMDFLFADVMAEMD-PFFG----PEF-AR-F---------PHADS-----------VVPSNNNHG-----GSG-------------------------------------------------------------------------------------------------------------------------PGAV------------E-----LDFG------RVAAAP--VSK----PSSY-S--SYTA--A---SL-GGSGSSS--EVG-----LVPDA-IC---GRG-GGIIE-LDFSLS---------KA-A--------Y-------LPYAPT---------------------PT---H----SV------SSTVDVA-----------------AVPER--GAVD--GAA-------S---------TAA-------T-G-EMSREARLMRYREKRKNRRFEKTIRYASRKAYAESRPRVKGRFAKRT-------E--DADA------------DAD-ADADAD---AD------------------------AAATDMATA-------------RAP------------------S--CVLDFG-SYYGV---VPT-F-
>Os02g08150_OsF
--------------------------------------------MEM--------------------------------------EL----------------G---------L----GR--------YWGV------GR----RRCGAC--A-VAPAAVHCRTCDGDGGGG--GYLCAGCDA--E---HG---RAGHERVWVCEVCELAPAAVTCKADAAALCAACDSDIHDANPLARRHERVPVHPI-------------------GSSAAP--P---------------P--------------------------------------------D---A-------------L-LLGGENDA------------A---AA--------------VD------------------------------G---G------G---------GGKE---VKLDFLFADF---MD-PYLGGS--PEL-AR-F---------PHADS-----------VVP---NHN-----GSA-------------------------------------------------------------------------------------------------------------------------GPAM------------E-----LGFA------GGGGAA--V-K----PS-Y-S--SYTA--A---SL-GNSGSSS--EVG-----LVPDA-IC---GGGGGGIIE-LDFAQS---------KA-A--------Y-------LPYAST---------------------PS---H----SM------SSSMDMG----------------VAAPEM--SDC-----A-------A---------AAAGRAY---A-A-E-GRAARLMRYREKRKNRRFEKTIRYASRKAYAETRPRVKGRFAKRA-------D--DHDA----------------------------------------------------------AA-------------PPP------------------Q--IMLDF--AGYGV---VPT-F-
>AAL99268_HvCO6
----------------------------------------------M--------------------------------------M-----------------E---------L----RK--------YWGV------GG----RRCGGC--EGAAPAAVHCRDC-----AG---YLCTGCDARPA---HA---RAGHERVWVCEVCEVSPAAVTCKADAAVLCAACDADIHHANPLAERHVRVPIAPI-------------------GSPEAAAVA---------------A--------------------------------------------E---A-------------M-MLCGAGDG------------D---AR--------------AD-----------------PDEVHDQLHHHGHG---G------MLNLNVEA---GKEG--GKMDYLFSDL---VD-PYLA----VDF-TR-F---------AHADS-----------VVP---N-GV--ATAAV-------------------------------------------------------------------------------------------------------------------------PAVV------------D-----LDFA-CG--I-----G--A-K--PPPS-YSS--SYTA--N---GSGAHSGSSS--EVG-----VVPEA-IH---G-G-AGSFE-LDFTRP---------KPQA--------Y-------MPAYTP-------------------APPS---H----GVGMQQ--ASAVDMGYL---------------TVPER----------------------------PVA-------VTG-E-GRVARLMRYREKRKNRRFEKTIRYASRKAYAESRPRVKGRFAKRA----------DQDA----DGD----GD-D-LDAEAH---AV-----------------------------------------------PS------------------STSYLLDF---GYGV---VPS-F-
>Os06g44450_OsE
----------------------------------------------M--------------------------------------M-----------------E---------L----RK--------YWGV------GG----RRCGAC--E-ASPAAVHCRGC-----GG--VYLCTACDARPG---HA---RAAHERVWVCEVCEVAPAAVTCKADAAVLCAACDADIHDANPLARRHARVPVAPI-------------------GSAAAAAVA---------------A--------------------------------------------E---A-------------M-LFGVAAAG-----------AE---AE--------------AV-----------------EDKAAAEHHHHQQRQQHG------ALNLNVEA-----KD--MKLDYLFSDL----D-PYLN----VEF-AR-F---------PHADS-----------VVP---N-G-----AGA-------------------------------------------------------------------------------------------------------------------------GAAI------------E-----LDFT-CG--LGVGVGG--A-K----QS-Y-S--SYTA--T---DL-AHSGSSS--EVG-----VVPEA-MC---G-G-GGAID-LDFTRP---------KPQP--------Y-------MPYTAT-------------------PPPS---H----SVVSAQMSSSVVDVG-----------------VVPER----------------------------AAA-------M-G-E-GREARLMRYREKRKNRRFEKTIRYASRKAYAETRPRIKGRFAKRA----------DHDA------------D-D-ADADADDPAAV-----------------------------------------------PS------------------S--YMLDF---GYGV---VPS-F-
>Bradi1g31280_BdCO6
-------------------------------------------------------------------------------------M-----------------E---------L----RK--------YWGV------GG----RRCGACVGE-AAAAAVHCRTC-----A---SYLCGVCDAAPE---HA---GRAHERVWVCEVCEASPAAVTCKADAAVLCAACDADVHRANPLAQRHVRVPISPILGFH---------------GAAMAM--R---------------A--------------------------------------------P---E-------------L-------EE------------E---EE--------------ED------------------------------L---A------LINLNVEA---GK-G--VKLDLLFSDL---VDGPYLGGGGVHDFAAR-FN--------GHADS----------CLVP------------SA-------------------------------------------------------------------------------------------------------------------------GAVV------------E-----MDFA-CG--IG----A--A-K--PPRV-V--------------------GSSS--EAG-----VVPEAPIC---G-A-AGSFE-LDFTRT---------EL-Q--------YPAPYNMPMPYTAA-------------------PPPP---T----HCVPAA--AAADNMG----------------MVVP------------------------------AAA-------T-G-E-EREARLTRYREKRKNRRFEKTIRYASRKAYAESRPRVKGRFAKRS----------SPGA------------D-D-DSDEIN---EA-------------------------------AV-------------PPS------------------S--YMLDF---GYGV---VPS-F-
>AAL99264_HvCO5
--------------------------------------------MK---------------------------------------V-----------------EEQT-VVGG-G----GGAGQG-GAGFWGL------AG----RPCDTC--AVDA-ARLYCRLD-----G---AYLCAGCDARAH---GA---GSRHARVWLCEVCEHAPAAVTCRADAAALCATCDADIHSANPLASRHLLLP-TPF----FGA-LADPPQ-PVP----SPSSAA---------------A--------------------------------------------T---Q-------------E-------DAED-DGS-----NE---AE--------------AA------------------------------S---W------LL----------------------------------------------PE--------PGD-S----------P--E---D-SA------A-----------------TF-FADSDAY-L--DL-DF----VR-----------------------------------------------------------------SMDG-IKAIGVP-VA-PS------------E-----LDLA-GG----------------------TL--FYPE--H---SM-NHSMSTS--EVA-----VVPDAL-------SAGG--------AP---------------------------APAPSVA--------------------------------VV---ASKGK-----------------------------------------------------------------------EREARLMRYREKRKNRRFQKTIRYASRKAYAETRPRIKGRFAKRT-----------AED----DAL----EQ---DGPFSPASSAH-------------------------------LA-------------SDG------------------D-----------YGV---VPS-F-
>Bradi3g48450_BdCO5
--------------------------------------------MP---------------------------------------V----------------------VVGG-A----GG-------GCWGQQQQQQQGA----RPCDTC--GVDA-ARLYCRTD-----G---AYLCGGCDARAHGHGGA---GSRHARVWLCDVCEQAPVAVTCRADAAALCAACDADIHSANPLAGRHERVPVAPF----FGA-LAHE------------ADAA---------------A--------------------------------------------A---H-------------K---------EE-DGS-----NEE--AE--------------AA------------------------------S---W------LL----------------------------------------------PE--------PGD-S----------PEAE---D-TA------A------------------F-FADSDAY-LGLDL-DF----VR-----------------------------------------------------------------SMDG-INAIGVP-VA-SS------------E-----LDLAAAG----------------------TL--FYPD--H---SM-NHSVSSS--EVA-----VVPDAM-------SLGA--------A---------------------------------AA--------------------------------VV---VSRGK-----------------------------------------------------------------------DREARLMRYREKRKNRRFHKTIRYASRKAYAETRPRIKGRFAKRT-------GTGTADD----DAL----EH-D-DGPFSPAVSAL-------------------------------VA-------------SDG------------------D-----------YGI---VPS-F-
>Os02g39710_OsD
--------------------------------------------MEA--------------------------------------V-----------------EDKA-MVGV-G----GAVAAGYSSSSWGL------GT----RACDSC--GGEA-ARLYCRAD-----G---AFLCARCDARAH---GA---GSRHARVWLCEVCEHAPAAVTCRADAAALCAACDADIHSANPLARRHERLPVAPF----FGP-LADAPQ-PFPF-SQAAADAA---------------A--------------------------------------------AR--E-------------E-------DADD-DRS-----NE---AE--------------AA------------------------------S---W------LL----------------------------------------------PE--------PDDNS----------H--E---D-SA--AAADA------------------F-FADTGAY-LGVDL-DF----AR-----------------------------------------------------------------SMDG-IKAIGVP-VA-PP------------E-----LDLT-AG----------------------SL--FYPE--H---SM-AHSLSSS--EVA-----IVPDAL-------SAGS--------AA---------------------------PPM--VV--------------------------------VV---ASKGK-----------------------------------------------------------------------EREARLMRYREKRKNRRFDKTIRYASRKAYAETRPRIKGRFAKRT-----------ADA----D------DD-D-EAPCSPAFSAL-------------------------------AA-------------SDG--------------------------------V---VPS-F-
>AAM74070_HvCO4
--------------------------------------------ME---------------------------------------G-----------------EEKP-VV---G----GA--------YWGV------GA----RACDSC--ATEA-ARLFCRAD-----A---AFLCAGCDARAH---GS---GSRHARVWLCEVCEHAPAAVTCKADAAVLCASCDADIHAANPLARRHERVPVAPF----FGA-AADA-HKPFPS-SGAQAGAA---------------A--------------------------------------------S--------------------------AED-DGS-----ND---AE--------------AA------------------------------S---W------LL----------------------------------------------PE--------PDH---------------K---D-GANGATADV------------------F-FADSDHY-L--DL-DF----AR-----------------------------------------------------------------SMDD-IKAISVQLNG-QP------------E-----IDLN-GGN---------------------KG--FYSD--H---SM-NHSLSSS--EAA-----VVPDAA--------------------A---------------------------AP--------------------------------------V---VSRGR-----------------------------------------------------------------------EREARLMRYREKRKSRRFEKTIRYASRKAYAETRPRVKGRFAKRT-------G--TADA----DAL----EE-H-EEMYSSAAAAV-------------------------------AALM-APG-------PDH------------------D-----------YGVDGVVPT-LV
>Bradi5g14600_BdCO4
--------------------------------------------ME---------------------------------------G-----------------EEKS-VAAG-A----GA--------YWGV------GA----RACDAC--AGEA-ARLFCRAD-----A---AFLCTGCDARAH---GH---GSRHARVWLCEVCEHAPAAVTCKADAAALCAACDADIHAANPLARRHERVPVAPF----FGALDVDAPNKHFVGGAGAHAPAA---------------A--------------------------------------------G-INN-------------E-------EDED-DRS-----ND---AE--------------AA------------------------------S---W------LL----------------------------------------------PE--------PDQ---------------K---V-G--GA----------------------F-FADSDPYNL--DL-DF----AR-----------------------------------------------------------------SMDD-IKAISVQLNGAQA------------E-----LGLT-GGNN--------------------KL--FYSD--H---SM-NHSVTSS--EAA-----VVPESA--------------------P---------------------------VA--------------------------------------V---VSRGR-----------------------------------------------------------------------EREARLMRYREKRKSRRFEKTIRYASRKAYAETRPRVKGRFAKRT-------G--NGGA----AALGEEEDE-H-EGLYSSAAAAV-------------------------------AALLQAPGAGHGHG-PEL------------------D-----------YGVDGVVPT-LV
>Os04g42020_OsC
--------------------------------------------ME---------------------------------------G-----------------DDKSAVV---G----GA--------YWGL------AA----RACDAC--GGEA-ARLFCRAD-----A---AFLCAGCDARAH---GP---GSRHARVWLCEVCEHAPAAVTCRADAAALCAACDADIHSANPLARRHERLPVAPF----FGA-LADAPK---PG-SGAHGGDA---------------A--------------------------------------------A--------------------------ADD-DGS-----ND---AE--------------AA------------------------------S---W------LL----------------------------------------------PE--------PDH-G----------Q--K---D-GAVGAT-DE------------------L-YADSDPY-L--DL-DF----AR-----------------------------------------------------------------SMDD-IKAIGVQ-NG-PP------------E-----LDIT-GG----------------------KL--FYSD--H---SM-NHSVSSS--EAA-----VVPDAA-------AGGG--------AP---------------------------MP--------------------------------------V---VSRGR-----------------------------------------------------------------------EREARLMRYREKRKSRRFEKTIRYASRKAYAETRPRIKGRFAKRTKGGAGADA--DADA----DAD----GE-D-EEMYSSAAAAV-------------------------------AALM-APG------GSDA------------------D-----------YGVDGVVPT-F-
>At2g24790_COL3
--------------------------------------------MA------S-------------------------------S------------------------------------------------------S----RLCDSC--KSTA-ATLFCRAD-----A---AFLCGDCDGKIH---TANKLASRHERVWLCEVCEQAPAHVTCKADAAALCVTCDRDIHSANPLSRRHERVPITPF----YDA-VG-------PAKSAS-SSVN---------------F--------------------------------------------V---D-------------E-------DGGD---------------V--------------TA------------------------------S---W------LL-------------------------------------------------------------------------AK---E-GI---EITN------------------L-FS---------DL-DY----PKIEVTSE--EN-----------------------------------------------------SSGNDG-V----VP-VQNKLF-----LNEDYFN-----FDLS-A-----------------------SK--ISQQGFN---FI-NQTVSTRTIDVP-----LVPE----------SGG--------VT---------------------------AEMTNTET-------------------P-----------AV---QLSPA-----------------------------------------------------------------------EREARVLRYREKRKNRKFEKTIRYASRKAYAEMRPRIKGRFAKRT-------D--SREN----DG------G-D-VGVYG-------------------------------------------------------------------------G-----------FGV---VPS-F-
>At5g24930_COL4
MDPTWIDSLTRSCEANSNTNHKRKRERETLKHREKKKKRFRERKMA---------------------------------------------------------------------------------------------S----KLCDSC--KSAT-AALYCRPD-----A---AFLCLSCDSKVH---AANKLASRHARVWMCEVCEQAPAHVTCKADAAALCVTCDRDIHSANPLARRHERVPVTPF----YDS-VS-------SDGSVKHTAVN---------------F--------------------------------------------L---DDCYFSDIDGNGSRE-------EEEE---------------E--------------AA------------------------------S---W------LL---------------------------------------------LPN--------PKT-T----------TTAT---A-GI--VAVTSAEEVPGDSPEMNTGQQY-L-FSDPDPY-L--DL-DYGNVDPKVE-SLE--QN-----------------------------------------------------SSGTDG-V----VP-VENRTVRIP-TVNENCFE-----MDFT-GG----------------------SKGFTYGGGYN---CI-SHSVSSSSMEVG-----VVPD----------GGS--------VA---------DV-S--------YP--YGGPATSGAD-------------------PGTQ---R----AV---PLTSA-----------------------------------------------------------------------EREARVMRYREKRKNRKFEKTIRYASRKAYAEMRPRIKGRFAKRT-------D--TNES----NDV----VG-H-GGIFS-------------------------------------------------------------------------G-----------FGL---VPT-F-
>At5g57660_COL5
--------------------------------------------MGF--------------------------------------GL----------------ESIK-SISG-G---------------WGA------AA----RSCDAC--KSVT-AAVFCRVD-----S---AFLCIACDTRIH---SF----TRHERVWVCEVCEQAPAAVTCKADAAALCVSCDADIHSANPLASRHERVPVETF-------------------FDSAETAVAKISASSTFGILGSSTT--------------------------------------------V---D-------------L-------TAVP-VMA-----DD---LG--------------LC------------------------------P---W------LL----------------------------------------------PN--------DFNEP----------AKIEIGTE-NM--KGSSD------------------FMFSDFDRL-I--DF-EF----PN-SFNHH--QN-----------------------------------------------------NAGGDS-L----VP-VQTKTEPLPLTNNDHCFD-----IDFCRSK----------------------LSAFTYPS--Q---SV-SHSVSTSSIEYG-----VVPD------------G--------NT---------N----------------NSVNRSTIT-------------------SSTTGGDH---------QASSM-----------------------------------------------------------------------DREARVLRYREKRKNRKFEKTIRYASRKAYAESRPRIKGRFAKRT-------E--T---------------E-N-DDIFLSHVYAS-------------------------------AA--------------HA------------------Q-----------YGV---VPT-F-
>At5g15840_CO
-------------------------------------------------------------------------------------ML----------------KQES-NDIG-SGENN-----------R---------A----RPCDTC--RSNA-CTVYCHAD-----S---AYLCMSCDAQVH---SANRVASRHKRVRVCESCERAPAAFLCEADDASLCTACDSEVHSANPLARRHQRVPILPI-------------------SGNSFSSMT---------------T---------------------------THHQSEKTMTDPEKRLVV---D-------------Q-------EEGE-EGD-----KDA--KE--------------VA------------------------------S---W------LF----------------------------------------------PN--------SDKNN----------NNQNNG------------------------------LLFSD--EY-L--NLVDYNSSMDY-KFTGE--YSQ-H--------QQN------------------------CSVP---------QTSYGGDR-V----VP-LKLEESRGHQCHNQQNFQ-----FNIKYG-----------------------SSGTHYND--NG--SI-NHNAYISSMETG-----VVPE------------------------------------------------------STACVTTASHPRTPKGTVEQQPDPASQ---MIT--VT---QLSPM-----------------------------------------------------------------------DREARVLRYREKRKTRKFEKTIRYASRKAYAEIRPRVNGRFAKR--------E--I---------------EAE-EQGFNT----------------------------------------------------------------------------MLMYN-TGYGI---VPS-F-
>At3G02380_COL2
-------------------------------------------------------------------------------------ML----------------KEES-NESG-T---------------W---------A----RACDTC--RSAA-CTVYCEAD-----S---AYLCTTCDARVH---AANRVASRHERVRVCQSCESAPAAFLCKADAASLCTACDAEIHSANPLARRHQRVPILPL-------------------SANSCSSMA---------------P---------------------------SE-------TDADN--------------------------------D-E--------DD--RE--------------VA------------------------------S---W------LL----------------------------------------------PN--------PGKNI----------GNQNNG------------------------------FLFGV--EY-L--DLVDYSSSMDN-QFED----NQ-Y--------THY-------------------------------------QRSFGGDG-V----VP-LQVEESTSHLQQSQQNFQ-----LGINYGF----------------------SSGAHYNN--NSLKDL-NHSASVSSMDIS-----VVPE------------------------------------------------------STASDITVQHPRTTKETIDQLSGPPTQ---V----VQ---QLTPM-----------------------------------------------------------------------EREARVLRYREKKKTRKFDKTIRYASRKAYAEIRPRIKGRFAKRI-------E--T---------------EAEAEEIFST----------------------------------------------------------------------------SLMSE-TGYGI---VPS-F-
>At5g15850_COL1
-------------------------------------------------------------------------------------ML----------------KVES-N--------------------W---------A----QACDTC--RSAA-CTVYCRAD-----S---AYLCSSCDAQVH---AANRLASRHERVRVCQSCERAPAAFFCKADAASLCTTCDSEIHSANPLARRHQRVPILPI-------------------SEYSYSSTA---------------T---------------------------NH-SCETTVTDPENRLVL---G-------------Q-------EEED-E--------DE--AE--------------AA------------------------------S---W------LL----------------------------------------------PN--------SGKNS----------GN-NNG------------------------------FSIGD--EF-L--NLVDYSSS-DK-QFTDQ--SNQ-Y--------QLD------------------------CNVP---------QRSYGEDG-V----VP-LQIEVSKG-MYQEQQNFQ-----LSINCG-----------------------SWGALRSS--NG--SL-SHMVNVSSMDLG-----VVPE------------------------------------------------------STTSDATVSNPRSPKAVTDQPPYPPAQ---M----------LSPR-----------------------------------------------------------------------DREARVLRYREKKKMRKFEKTIRYASRKAYAEKRPRIKGRFAKKK-------D--V---------------DEEANQAFST----------------------------------------------------------------------------MITFD-TGYGI---VPS-F-
