# Supplementary material for: Comparative Genomics of Flowering Time Pathways Using Brachypodium distachyon as a Model for the Temperate Grasses
Source: PLoS One. 2010 Apr 19;5(4):e10065. doi: 10.1371/journal.pone.0010065 (PMC2856676; doi:10.1371/journal.pone.0010065)
Supplement: Dataset S9 — Fasta formatted alignment of TOE proteins used for tree in Figure 6A. (0.03 MB TXT) [file pone.0010065.s019.txt]

>At1g16060
--------------------------------------------------
---------------------------------------MFI-------A
----VE---VS---------------------PVME--------------
--------------------------------------------------
-----------DITRQ----------------------------------
--------------------------------------------------
-------------------SKK----------------------------
----TSVENETGDDQS---------------------------------A
T------------SVVLKA-KRK---------------------------
---------------RRSQPRDAPPQRSSVHRGVTRHRWTGRYEAHLW--
---DKNSWNETQTKKGRQV--YL-------GAYDEEDAAARAYDLAALKY
WGRDTILNFPLCNYEEDIKEMESQSKEEYIGSLRRKSSGFSRGVSKYRGV
AKHHHNGRWEARIG----RVFGNKYLYLGTYATQEEAAIAYDIAAIEYRG
---LNAVTNFDISRY---LKLPVPENPI--DTANNLLESP--H-------
SDLSPFIKPNHESDLSQS------------QS------SSEDNDDR----
--------------KTKLL----------KSS------------------
--------------------------------------------------
-----PLVAEEV-IGP----------------------------------
------STP-----------------------------------------
--------------------------------------------------
------------PEI-APPR--RS--FPEDIQTYFGCQN-----------
------SGK-------------------------LTAEEDDVIFGD----
--------------------------------------------------
-----------------LDSFLTPDFY-----------------------
--SEL-----------------------NDC---------X---------
--------------------------------------------------
--
>At4g36920_AP2
-------------------MWDLN--------DAPHQTQR------E---
------EE------S------EEFCY-S--SPSKR----VGS-------F
SNSSSS---AV--V-IEDGSDDDELNRVRPNNP-----------------
--------------------------------------------------
-----------LVTHQFFPE------------------------------
-------------------------------------M-DSNGGGV-ASG
---FPRAHWFGVKFCQSDLATG----------------------------
----SSAGKAT---NV---------------------------------A
A------------AVVEPA-QPL---------------------------
---------------KKS--RRGPRSRSSQYRGVTFYRRTGRWESHIW--
---D----------CGKQV--YL-------GGFDTAHAAARAYDRAAIKF
RGVEADINFNIDDYDDDLKQMTNLTKEEFVHVLRRQSTGFPRGSSKYRGV
T-LHKCGRWEARMG----QFLGKKYVYLGLFDTEVEAARAYDKAAIKCNG
---KDAVTNFDPSIYDEELNAESSGNPT--TPQDHNL-------------
-DLS----------LGNS------------AN------S-----KH----
-----------------------------KSQDMR---------------
------------------------LRM----------------------N
QQQQDSLHSNEV-LGL----------------------------------
------GQT-----------------------------------------
--------------------------------------------------
------------GMLNHTPNSNHQ--FP---------GS-----------
------S-N-------------------------I-----------GSGG
GFSL-----------FPA----AENHRFDG--------------------
----------RASTNQVLTNAAASSGF-----------------------
--S-PHHHNQIFNSTSTPHQNWLQTNGFQPP---------LMRPSX----
--------------------------------------------------
--
>Os04g55560
-------------------MWDLN--------DSP---AA------E---
------AA------P------PP----L--SPSAD----DSG-------A
SSSSAA---AV--VEIPDDADDD--------SAAVV--------------
--------------------------------------------------
-----------VVTRQFFPP------------------------------
-------------------------------------A-VPGGGGDPAPG
---NARAGWLR-------LAGA----------------------------
----APPVAAT---GP---------------------------------A
A------------S----A-AVS---------------------------
---------------KKS--RRGPRSRSSQYRGVTFYRRTGRWESHIW--
---D----------CGKQV--YL-------GGFDTAHAAARAYDRAAIKF
RGVEADINFSLEDYEDDLKQMSNLTKEEFVHVLRRQSTGFPRGSSKYRGV
T-LHKCGRWEARMG----QFLGKKYVYLGLFDTEEEAARAYDRAAIKCNG
---KDAVTNFDPSIYAGEFEPPAA---ATGDAAEHNL-------------
-DLS----------LGSS------------AG------S-----KRGNVD
GGGDDEITGGGGGG---------------AGSDQR---------------
------------------------VPMAFDLDWQTAAARSTKAKFDQNSN
HPQMPPV--------L----------------------------------
-------QV-----------------------------------------
--------------------------------------------------
------------THLPFSPRHHHQ--FL---------SN-----------
------G-D-------------------------P-----------GTAG
GLSLTIG--AGMAGHWPP----QQQQG----WGNAG-----GMSWPHPP-
---HPPPPPTNAAAAATATAAAASSRF-----------------------
--P-PY--------IATQASTWLQKNGFH-S---------LTRPTX----
--------------------------------------------------
--
>Bradi5g24100
-------------------MWDLN--------DSP---AA------E---
------AA------P------PP----S--PPSVD----DSG-------A
SSSSAA---AL--VEIPDD--DD--------SA-----------------
--------------------------------------------------
-----------VLTRQFFPP------------------------------
-------------------------------------AVVPG---EPAPG
VADAARAGWLR-------LAGA----------------------------
----PPPATASSGGGA---------------------------------A
A------------A----A-AVG---------------------------
---------------KKS--RRGPRSRSSQYRGVTFYRRTGRWESHIW--
---D----------CGKQV--YL-------GGFDTAHAAARAYDRAAIKF
RGVEADINFSLDDY-DDIKQMGNLTKEEFVHVLRRQSTGFPRGSSKYRGV
T-LHKCGRWEARMG----QFLGKKYVYLGLFDTEEEAARSYDRAAIKCNG
---KDAVTNFDPSIYAEEFEPTAA---T--DDGEQNL-------------
-DLS----------LGSS------------AG------S-----KRGILD
GGDDD-------SA---------------AGSDQR---------------
------------------------VPMAFELDWQ-AAARSTKAKLDQNLK
HQQMPPP-------GL----------------------------------
-------QA-----------------------------------------
--------------------------------------------------
------------SHLPFSPRH-HQ--FV---------SN-----------
------GGD-------------------------P-----------GTAG
GLSLTVGGTSGGAGHWHPHLQQQQQQRLHGVWGNNGVGGGAGTSWPPPPS
PVPHPAAPPSNAAAA--AAAAAASSRF-----------------------
--P-PY--------IASQAQSWLQKNGFH-S---------LARPTX----
--------------------------------------------------
--
>At5g67180_TOE3
-------------------MWNLN--------DSP---DH------H---
------EE------S------DS---RG--NPVGH----VSN-------G
MSQSAT---WL---------------------PFVL--------------
--------------------------------------------------
-----------PVTRNFFPA-----------------------------Q
------------------------------------SM-EPG--------
---------VR-------WSGF----------------------------
----NSVGKSDPSGSG---------------------------------R
P------------EEPEIS-PPI---------------------------
---------------KKS--RRGPRSRSSQYRGVTFYRRTGRWESHIW--
---D----------CGKQV--YL-------GGFDTAHAAARAYDRAAIKF
RGVDADINFDIEDYLDDLKQMGNLTKEEFMHVLRRQSTGFPRGSSKYRGV
T-LHKCGRWESRLG----QFLNKKYVYLGLFDTEIEAARAYDKAAIKCNG
---KDAVTNFDPKVYEEEEDLSSE---T--TRNGHNL-------------
-GLS----------LGES------------SSEEFRLKS-----DI----
-----------------------------ASIRSR---------------
------------------------IR-----------------------D
EERLLGS-------DL----------------------------------
-------SL-----------------------------------------
--------------------------------------------------
------------AMMTTTVRSEKQ--QS---------DG-----------
------GGN-------------------------R---------------
--------------------------------------------------
-----------------VVGMAASSGF-----------------------
--S-P-----------------------QPSPYRIPRTFHFSRPX-----
--------------------------------------------------
--
>Os06g43220_B8B0I8_ORYSI
MAAT-----FYGVGSIALAM-------------------H------E---
------DD------E------EE----G--S--GR----VFG-------F
----AAGDLVR---------------------PAV---------------
--------------------------------------------------
------------VTQQLFPM-----------------------------T
------------------------------------A-------------
-------------------AAA----------------------------
----AVVPESTEQRHV---------------------------------A
A------------AAEQWARPPS---------------------------
---------------RKT--RRGPRSRSSQYRGVTFYRRTGRWESHIW--
---D----------CGKQV--YL-------GGFDTAQAAARAYDQAAIKF
RGVEADINFTLDDYKEDIKKMNNFSKEEFVQVLRRQGVGFVRGSSRFRGV
T-LHKCGKWEARIG----QLMGKKYVYLGLYDTEMEAAKAYDKAAIKCCG
---KEAVTNFDTQSYEDELNLQSWD-------SELDL-------------
-ELS----------LGCSGGERAAGEVLHSAP------S-----NQ----
--------------RTSLTFMLPEEEEMTACHRQR-----SIWARPSLA-
------PAMPDGGA--------VICP-----------------------D
QHQHHPSSRNML-L-M----------------------------------
------SQV----------------ISSGGGGGSGRQGA-----------
--------------------------------------------------
------------AELHMRPR--HG--WS---------SG-----------
------GNNWAP-PYAAR-------------PRLPGAEDDD---DD----
--------------------------------------------------
-----------------DSAAAASSGFP-MGQVA-----TA---SSSS-R
PSS-S-----------------------SCS---------SRRSSTAAAT
ATTGR---------------------------------------------
--
>Bradi1g30340
MAATRRSAFFYGAGGIALAA-------------------G------G---
------DEEMA---E------ED----G--R--RR--------------F
----AP---VR---------------------PAV---------------
--------------------------------------------------
------------VTQQLFPM-----------------------------T
------------------------------------T-------------
-------------------AAAM---------------------------
----AAGARQTQQQQL---------------------------------A
VEQCVMAGAAAGGAGGQWARPAS---------------------------
---------------RKS--RRGPRSRSSQYRGVTFYRRTGRWESHIW--
---D----------CGKQV--YL-------GGFDTAQAAARAYDQAAIKF
RGVDADINFVLDDYEEEIKKMSSFSKEEFVHVLRRQGAGFVRGSSRFRGV
T-LHKCGKWEARIG----QLMGKKFVYLGLYDTEMDAAKAYDKAALSCGG
---EDAVTNFEPEAACD-------G-------GEPDL-------------
-ELS----------LGYSGG---VGTTAHAAA------APPQGHRR----
--------------RTSLT----------VRRAQRRTLLITVVASLSLSV
ADTENHPTLPAGDAGGGGEGEGVLLP-----------------------W
QQHEH----------L----------------------------------
------DQA----------------FVD----------------------
--------------------------------------------------
------------AELRTR--------RS---------S------------
---------------AAV-------------PRRR---------------
--------------------------------------------------
-----------------QSSSSSIIRIP-AG--------AG---RGSR-R
PAAEP-----------------------PPS---------AGRQAAVAVS
QSASD---------------------------------------------
--
>Os05g03040
--------------------MELDLNNVAEGVV---------------EK
H-----ET---AARS------DS----G--TSESS----VLN-------G
EASGAA---IA---------------------PAEEGSSSTPPSPPPPPA
A---------V-LEFSILR-SSASASGENDA-DDDEEEEAT-----P-SP
PPHH--QHQQLLVTRELFPSA-----------------------------
--------------------------------------------------
--------------------AP----------------------------
----SP---------QHWAELGFLRPDPPRPHPDIRIL--AHAPPP-APP
P------------PPPQPQPQAA---------------------------
---------------KKS--RRGPRSRSSQYRGVTFYRRTGRWESHIW--
---D----------CGKQV--YL-------GGFDTAHAAARAYDRAAIKF
RGVEADINFNLSDYEEDMRQMKSLSKEEFVHVLRRQSTGFSRGSSKYRGV
T-LHKCGRWEARMG----QFLGKKYIYLGLFDSEVEAARAYDKAAIKCNG
---REAVTNFEPSTYDGEL------------PTDAAAQGA--D-------
VDLN----------LRIS------------QP------AASQQ-------
-------------------------------S------------------
--------------------------------------------------
-----PKRDSGS-LGLQI------------------------------HH
G-SFEGSEFKRAKNDAAPSELASRP--------------HR---------
---------------------F-PLLTEHPPIWTAQ-PHPLFP-NNED--
--ASRSSDQKRKPSEGVA--------VP---------S-WAWK-------
QVS---HHHPAP-PHTLPLPFFSSSSSSPSS-------------------
--------------------------------------------------
------------------SSAAASSGFSKAATTAAAAQHT-ATLRFDPTA
P----------------------------SS---------S---------
-----SSSRHHHHHX-----------------------------------
--
>Bradi2g37800
--------------------MELDLN-----VE---------------EK
LP---MAA---AARS------ES----G--TSESS----VLN-------G
ETS-------A---------------------AAEEGSSST---PPPPMR
A---------A-LEFSILR-----AEGENDVGDEDEEEEAT-----P-SP
PWPP--LQQQL-VTRELFPSAM---------------------------A
----------------------------------AGS-------------
-------------------GPP----------------------------
----PQ---------QHWAELGFFRPPPPQP-VDVRFLQHAHAPPPGPPP
P------------PPPAAQPPPA---------------------------
---------------KKS--RRGPRSRSSQYRGVTFYRRTGRWESHIW--
---D----------CGKQV--YL-------GGFDTAHAAARAYDRAAIKF
RGVDADINFNLSDYEDDMKQMKGLSKEEFVHVLRRQSTGFSRGSSKYRGV
T-LHKCGRWEARMG----QFLGKKYIYLGLFDNEVEAARAYDKAAIKCNG
---REAVTNFEPSTYEGEL------------LTEVTSEGA--D-------
VDLN----------LSIS------------QP------AS--Q-------
-------------------------------S------------------
--------------------------------------------------
-----PKRDKNS-HGLQL------------------------------HH
G-SLQGSEVKRAKID-APSELAALP--------------HR---------
--------------------QY-PLLAEHPPIWPGQ-SYPIFL-NNEG--
--AAREQ-HIRRPEVGIGG-------VP---------S-WAWR-------
-VS---H----P-PPTLPLPLFSSSS----S-------------------
--------------------------------------------------
------------------SSAAASSGFSKTATTTAAPAATPASFRFDPMA
P----------------------------SS---------S---------
-----SS---YHHRX-----------------------------------
--
>ABR19871_ZmRAP2.7_Vgt1
--------------------MQLDLN-----VA---------------EA
PPPVEMEA------S------DS----G-----SS----VLNASEAASAG
GAP-------A---------------------PAEEGSSST---P-----
A---------V-LEFSILI-RSDS-----DAAGADEDEDAT-----P-SP
PPRHRHQHQQQLVTRELFPA-----------------------------G
----------------------------------AGP-------------
-------------------PAP----------------------------
----TP---------RHWAELGFFRAD----------LQQQQAP--GPRI
V------------PHPHAAPPPA---------------------------
---------------KKS--RRGPRSRSSQYRGVTFYRRTGRWESHIW--
---D----------CGKQV--YL-------GGFDTAHAAARAYDRAAIKF
RGVDADINFNLSDYEDDMKQMGSLSKEEFVHVLRRQSTGFSRGSSRYRGV
T-LHKCGRWEARMG----QFLGKK---------------AYDKAAIKCNG
---REAVTNFEPSTYHGEL------------PTEV----A--D-------
VDLN----------LSIS------------QP------------------
-------------------------------S------------------
--------------------------------------------------
-----PQRDKNSCLGLQL------------------------------HH
G-PFEGSELKKTKIDDAPSELPGRP--------------RQ---------
--------------------LS-PLVAEHPPAWPAQPPHPFFVFTNHE--
--MSASGDLHRRPA---GA-------VP---------S-WAWQ-------
-VAAAAP----P-PAALP--------------------------------
--------------------------------------------------
------------------SSAAASSGFSNTATTAATTAPSASSLRYCP-P
P----------------------------PP---------P---------
-----SS---HHHPR-----------------------------------
--
>AAC05206_ZmIDS1
--------------------MVLDLN-----VASPAD-------------
----------------------S----G--TSSSS----VLN-------S
--------------------------------AD----------G-----
G---------F--RFGLL--GSPV-----DDDDCSGE--MA-----PGAS
TG---------FMTRQLFP-------------------------------
------------------------------------S-------------
-------------------PTP----------------------------
----PA---------E---------------------------------P
E------------PEPVAAPVPVWQ-----------PQR--AEDLGMA--
--QKP---VAP---AKNT--RRGPRSRSSQYRGVTFYRRTGRWESHIW--
---D----------CGKQV--YL-------GGFDTAHAAARAYDRAAIKF
RGLDADINFSLSDYEDDLKQMRNWTKEEFVHILRRQSTGFARGSSKYRGV
T-LHKCGRWEARMG----QLLGKKYIYLGLFDSEVEAARAYDRAALRFNG
---REAVTNFEPSSYN---------------AGDNNLRDTETEAIDDGDA
IDLD----------LRIS------------QP------NV--Q-------
-------------------------------D------------------
--------------------------------------------------
-----PKRDNTL-AGLQPTCDSPESSNTMAS-QPMSS-SSPWPGYHQNPA
VSF---H-H------------------------------QR---------
--------------------LY------------SS-ACHGFF-PNHQVQ
--ERP---VERRPELGA-----QP--FP----------SWAWQ-------
-AQ----G--SPH----V-------------P------------------
--------------------------------------------------
-----------------LHHSAASSGFS-TAAGA----NGG---M-----
-----------------------------PL---------P---------
-----S------HPPAQFPTTTNPFFF---P-------------------
--
>AAU94922_TaQ
--------------------MVLDLN-----VESPAD-------------
----------------------S----G--TSSSS----VLN-------S
--------------------------------ADAG----G---G-----
G---------F--RFGLL--GSP------DDDDCSGE--PA-----P-VG
PG---------FVTRQLFPA-----------------------------S
------------------------------------P-------------
-------------------PGH----------------------------
----AGAPGVTMGQQA---------------------------------P
A------------PAPMA---PVWQ-----------PRR--AEELLVA--
--QR----MAP---AKKT--RRGPRSRSSQYRGVTFYRRTGRWESHIW--
---D----------CGKQV--YL-------GGFDTAHAAARAYDRAAIKF
RGLEADINFNLSDYEEDLKQMRNWTKEEFVHILRRQSTGFARGSSKYRGV
T-LHKCGRWEARMG----QLLGKKYIYLGLFDSEVEAARAYDRAAIRFNG
---REAVTNFESSSYN----------------GDA-PPDAENEAIVDADA
LDLD----------LRMS------------QP------TA--H-------
-------------------------------D------------------
--------------------------------------------------
-----PKRDNII-AGLQLTFDSPESSTTMISSQPMSSSSSQWPVHQHGTA
VAP---QQH------------------------------QR---------
--------------------LY------------PS-ACHGFY-PNVQVQ
VQERP---MEARPP--E-----QPSSFP----------GWGWQ-------
-AQAMPPG--SSH----S-------------P------------------
--------------------------------------------------
-----------------LLYAAASSGFS-TA--A----AGA---NLAP-P
P----------------------------PY---------P---------
-----D------H---------HRFYF---PRPP----------------
DN
>Bradi1g03880
--------------------MVLDLN-----VESPAG-------------
----------------------S----G--SSSSS----VLN-------N
--------------------------------SAGGDAASG---G-----
G---------F--RFGLL--GSP------ADDE-------------A-FS
SG---------FVTRQLFP-------------------------------
------------------------------------P-------------
-------------------PER----------------------------
----GATPGMMM-MTA---------------------------------P
A------------PVP-------WQ-----------PRR--AEDLGVAAA
GQQQ----LATPAVAKKT--RRGPRSRSSQYRGVTFYRRTGRWESHIWFG
LPSD----------SHLAVINYLLILVTAASGFDTAHAAARAYDRAAIKF
RGLEADINFNLSDYEEDLKQMRNWTKEEFVHILRRQSTGFARGSSKYRGV
T-LHKCGRWEARMG----QLLGKKYIYLGLFDSEVEAARAYDRAAIRFNG
---REAVTNFESSSYN----------------GDA-LPDTETEAIVDADV
LDLD----------LRMS------------QP------NA--H-------
-------------------------------D------------------
--------------------------------------------------
-----SKRDNIV-AGLQLTFDSPEPSSIMVS-QPMSA-SSQWPVHQHGTA
VPP---QQL------------------------------H----------
--------------------LY------------SS-ASPVFF-PSLQ--
--ERP---MERRPP--ESGGPVQP--FP----------NWGWH-------
--QVPAGG--SSR----S-------------P------------------
--------------------------------------------------
-----------------LLHAAASSGFS-TATGA----AAQ---QL----
P----------------------------PF---------A---------
-----D------H----------RFYF---P-PS----------------
AX
>Os03g60430
--------------------MLLDLN-----VESPER-------------
----------------------S----G--TSSSS----VLN-------S
--------------------------------GDAG----G---G-----
GGGGGGGGL-F--RFDLL--ASSP-----DDDECSGEQHQL-----P-AA
SG---------IVTRQLLP-------------------------------
------------------------------------P-------------
-------------------P-P----------------------------
----PA---------A---------------------------------P
S------------P---A---PAWQ-----------PPRRAAEDAALA--
--QRP---V----VAKKT--RRGPRSRSSQYRGVTFYRRTGRWESHIW--
---D----------CGKQV--YL-------GGFDTAHAAARAYDRAAIKF
RGLEADINFNLSDYEDDLKQMRNWTKEEFVHILRRQSTGFARGSSKFRGV
T-LHKCGRWEARMG----QLLGKKYIYLGLFDTEVEAARA----AIRFNG
---REAVTNFEPASYN----------------VDA-LPDAGNEAIVDGD-
LDLD----------LRIS------------QP------NA--R-------
-------------------------------D------------------
--------------------------------------------------
-----SKSDVAT-TGLQLTCDSPESSNITVH-QPMGS-SPQWTVHHQSTP
LPP---Q-H------------------------------QR---------
--------------------LY------------PS-HCLGFL-PNLQ--
--ERP---MDRRPELGP-----MP--FP----------TQAWQ-------
-MQ----A--PSH----L-------------P------------------
--------------------------------------------------
-----------------LLHAAASSGFS-AGAGAGVAAATR---RQ----
P----------------------------PF---------P---------
-----A------D---------HPFYF---P-PT----------------
AX
>Os07g13170
--------------------MVLDLN-----VESPGG-------------
----------------------S-----AATSSSSTPPP----------P
--------------------------------PDGG----G---G-----
G--------YF--RFDLL--GGSP-----DEDGCS---------------
SP---------VMTRQLFPS--P-------SAVVALAGD----------G
------------------------------------S-------------
-------------------STP----------------------------
----PL---------T----------------------------------
------------------------MPMPAAAGEGPWPRR--AADLGVA--
--QSQRSPA----GGKKS--RRGPRSRSSQYRGVTFYRRTGRWESHIW--
---D----------CGKQV--YL-------GGFDTAHAAARAYDRAAIKF
RGLDADINFNLNDYEDDLKQMRNWTKEEFVHILRRQSTGFARGSSKYRGV
T-LHKCGRWEARMG----QLLGKKYIYLGLFDSEIEAARAYDRAAIRFNG
---REAVTNFDPSSYD----------------GDV-LPETDNE-VVDGDI
IDLN----------LRIS------------QP------NV--H-------
-------------------------------E------------------
--------------------------------------------------
-----LKSDGTL-TGFQLNCDSPEASSSVVT-QPI---SPQWPVLPQGTS
M-S---Q-H------------------------------PH---------
--------------------LY------------AS-PCPGFF-VNLR--
--EVP---MEKRPELGP-----QS--FP---------TSWSWQ-------
-MQ----G--SP-----L-------------P------------------
--------------------------------------------------
-----------------LLPTAASSGFS-TGTVA----DAA---RS----
PSSRP-----------------------HPF---------P---------
-----G------H---------HQFYF---P-PT----------------
AX
>Bradi1g53650
--------------------MVLDLN-----AESPGG-------------
----------------------S----GSATSSSS--------------P
--------------------------------PDSG----G---------
----------F--RFDLL--GGSA-----DDEGCL---------------
LP---------VMTHQLFPS--PDAGFHAAAAAVAASDD----------S
------------------------------------P-------------
-------------------PLP----------------------------
----PD---------S----------------------------------
------------------------L-----------PRL--PADLGVA--
--PGG---A----GGKKS--RRGPRSRSSQYRGVTFYRRTGRWESHIW--
---D----------CGKQV--YL-------GGFDTAHAAARAYDRAAIKF
RGLEADINFSLNDYEEDLKQMKNWTKEEFVHILRRQSTGFARGNSKYRGV
T-LHKCGRWEARMG----QLLGKKYIYLGLFDSEIEAARAYDRAAVRFNG
---REAVTNFDSTSYD----------------RDV-LPETENEAVVDEDI
IDLN----------LRIS------------QP------KV--H-------
-------------------------------D------------------
--------------------------------------------------
-----LKGDDIL-TGFELSCDSPQVTRPFVS-QPV---NPQWPIHSEASI
Q-P---Q-N------------------------------QH---------
--------------------LY------------AS-PCLGIV-VNVK--
--EVP---VEKRSDLGT-----QS--FP----------AWSWQ-------
-MQ----GPRSP-----V-------------P------------------
--------------------------------------------------
-----------------LLATAASSGFS-TAT------------------
---QP-----------------------HPF---------A---------
-----G----------------HRLYF---P-PT----------------
AX
>At2g28550_TOE1
-------------------MLDLNLN-----ADSPESTQYGGDSYLDRQT
SD---N--------SAGNRVEES----G--TSTSS----VIN-------A
--------------------------------DGDEDSCST---R-----
A---------FTLSFDILKVGSSS----------GGD--ES-----P-AA
SA---------SVTKEFFPV-----------------------------S
GDCGHLRDVEGSSSSRNWIDLSFDRIGDGETKLV--T-------------
-------------------PVP----------------------------
----TP---------A---------------------------------P
V------------P---A---QV---------------------------
---------------KKS--RRGPRSRSSQYRGVTFYRRTGRWESHIW--
---D----------CGKQV--YL-------GGFDTAHAAARAYDRAAIKF
RGVDADINFTLGDYEEDMKQVQNLSKEEFVHILRRQSTGFSRGSSKYRGV
T-LHKCGRWEARMG----QFLGKK---------------AYDKAAINTNG
---REAVTNFEMSSYQ----------------NEINSESNNSE-------
IDLN----------LGIS------------LS------TG--N-------
-------------------------------A------------------
--------------------------------------------------
-----PKQNGRL---FHFPSNTYETQRG-VS-LRI---DNEYMGKPVNTP
L-PYGSS-D------------------------------HR---------
--------------------LYW-----------NG-ACPSYN-NPAE--
--GRA---TEKRSE--A-----EG--MM---------SNWGWQRPGQTSA
-VRPQPPGPQPP-----P-------------L------------------
--------------------------------------------------
-----------------FSVAAASSGFS----------------HFRP-Q
P----------------------------PN---------D---------
-----N------A---------TRGYF---Y-PH----------------
PX
>At5g60120_TOE2
-------------------MLDLNLD-----VDSTESTQN------ERDS
IT---VKG------VSLNQMDES----V--TSNSS----VVN-------A
EAS-------SCI-------------------DGEDELCST---R-----
T---------VKFQFEILK-GGGE----------EEEEDDD-----E-RS
AV---------MMTKEFFPV-------------------AKGMNFMDSSA
------------------------------------Q-------------
-------------------SSR-STVDISFQRGKQGGDFIGSGSGGGDAS
RVMQPP---------S---------------------------------Q
---------------------PV---------------------------
---------------KKS--RRGPRSKSSQYRGVTFYRRTGRWESHIW--
---D----------CGKQV--YL-------GGFDTAHAAARAYDRAAVKF
RGLEADINFVIGDYEEDLKQMANLSKEEVVQVLRRQSSGFSRNNSRYQGV
A-LQKIGGWGAQME----QLHGNM---------------GCDKAAVQWKG
---REAASLIEP---H---------------ASRMIPEAANVK-------
LDLN----------LGIS------------LS------LG--D-------
-------------------------------G------------------
--------------------------------------------------
-----PKQKDRA---LRL------------------------------HH
V-PNNSV-C------------------------------GRNTMMENHMA
AAACDTPFNFLKRGSDHLNNRH------------AL-PSAFFS-------
----P---MERTPEKGLMLRSHQS--FP---------A-RTWQ-------
-GHDQSSGGTAV-AATAP-------------P------------------
--------------------------------------------------
-----------------LFSNAASSGFS----------------LSAT-R
P----------------------------PS---------S---------
-----TA---IHHPSQPFVNLNQPGLYVIHP-SDYISQHQHNLMNRPQPP
PX
>At3g54990_SMZ
-------------------MLDLNLK-----IFSSYNEDQ------DRKV
PL---M--------ISTTGEEES----N--SSSSS----TTD-------S
AA------------------------------------------R-----
D---------AFIAFGILK------------------RDDDLVPPPP-PP
PH---------KETGDLFPV-----------------------------V
------------------------------------A-------------
-------------------DAR-RNIEFS-----------VEDSHWLNLS
SLQRNT---------Q---------------------------------K
---------------------MV---------------------------
---------------KKS--RRGPRSRSSQYRGVTFYRRTGRWESHIW--
---D----------CGKQV--YL-------GGFDTAYAAARAYDRAAIKF
RGLDADINFVVDDYRHDIDKMKNLNKVEFVQTLRRESASFGRGSSKYKGL
A-LQKCTQFKTH---DQIHLFQNR---------------GWDAAAIKYNE
LGKGEGAMKFGA---H-------------------IKGNGHND-------
LELS----------LGIS------------SS------------------
--------------------------------------------------
--------------------------------------------------
---------SES---IKL------------------------------TT
G-DYYKG-I------------------------------NRSTM------
-------------------GLY------------GK-QSSIFL-------
----P---M-----------------------------------------
--------------ATMK-------------P------------------
--------------------------------------------------
-----------------LKTVAASSGF-----------------------
--------------------------------------------------
----------------PFISMTSSSSSMSNC-FD----------------
PX
>At2g39250�_SNZ
-------------------MLDLNLG-----ILSTHNEDE------DCKV
PT---S--------IFIQEEDSI----N--PSNDN----LS---------
--------------------------------------------------
-----------LITFGILK------------------RNVEILPPPP-PP
PP------------------------------------------------
------------------------------------P-------------
-------------------PPP-SENELS-----------GPGNEWLDLS
SMQRNK---------Q---------------------------------E
T------------L---V---MK---------------------------
---------------KKS--RRGPRSRSSHYRGVTFYRRTGRWESHIW--
---D----------CGKQV--YL-------GGFDTAYTAARAYDRAAIRF
RGLQADINFIVDDYKQDIEKMKNLSKEEFVQSLRRASASLARGGSKYK--
---------NTHMRNDHIHLFQNR---------------GLNAAAAKCNE
IRKMEGDIKLGA---H-------------------SKGNEHND-------
LELS----------LGIS------------SS------------------
--------------------------------------------------
--------------------------------------------------
---------SKV---RIL------------------------------EP
A-DYYMG-L------------------------------NRSVT------
-------------------SLH------------GK-PLPGYL-------
----P---I-----------------------------------------
--------------TEIK-------------P------------------
--------------------------------------------------
-----------------LKTVVASSGF-----------------------
--------------------------------------------------
----------------PFITMINPSSLSLSC-FD----------------
PX
