# Supplementary material for: Comparative Genomics of Flowering Time Pathways Using Brachypodium distachyon as a Model for the Temperate Grasses
Source: PLoS One. 2010 Apr 19;5(4):e10065. doi: 10.1371/journal.pone.0010065 (PMC2856676; doi:10.1371/journal.pone.0010065)
Supplement: Dataset S10 — Fasta formatted alignment of TEM proteins used for tree in Figure 7A. (0.01 MB TXT) [file pone.0010065.s020.txt]

>At1g50680
------MRLDD--EPENALVVSS--SPKT---------------VV--A-
--------------------------------------------------
------------------------------SG------------------
--------------------------------------------------
NVKYKGVVQQQNGHWGAQIYADHKRIWLGTFKSADEAATAYDSASIKLRS
FDANSHRNF-----------PWSTI----------T--LNEPDFQNCYTT
ETVLNMIRDGSYQHKFRDFLR------------------------IRSQI
VASINIGGPK-QA--RGEVNQESDKCF----SCTQ-LFQKELTPSDVGKL
NRLVIPKKYAVKYMPF-----------IS----------ADQS-------
E------K------EEGEIVGSVEDVEVVFYDRAMRQWKFRYCYWKSSQS
FVFTRGWNSFVKEKNLKEKDVIAFYTCDVPNNVKTLEGQRKNFLMIDVHC
FSDNGSVVAE----------------------EV--S-----M------T
VHDSSVQV----------------K----K------TENLVS----SM-L
EDKETKSE------ENKGGFML-----FGVRIE----CPX----------
-----------------
>At1g51120
------M---D--E------MSN--VAKT---------------TT--ET
-----SGLTD----------------SV-------L--------------
--SLT-KRMKPTE--------VTTTTKPALSN------------------
--------------------------------------------------
TTKFKGVVQQQNGHWGAQIYADHRRIWLGTFKSAHEAAAAYDSASIKLRS
FDANSHRNF-----------PWSDF----------T--LHEPDFQECYTT
EAVLNMIRDGSYQHKFRDFLR------------------------IRSQI
VANINIVGSK-QVLGGGEGGQESNKCF----SCTQ-LFQKELTPSDVGKL
NRLVIPKKYAVKYMPF-----------IS----------DDQS-------
E------K------ETSE---GVEDVEVVFYDRAMRQWKFRYCYWRSSQS
FVFTRGWNGFVKEKNLKEKDIIVFYTCDVPNNVKTLEGQSKTFLMIDVHH
FSGNGFVVPE----------------------EV--N-----K------T
VHEISDEE----------------M----K------TETLFT----SK-V
EE-ETKSE------EKKGGFML-----FGVRIQ----X------------
-----------------
>Os01g04750_OsRAV8
MEQEAAM---V--V------FSC-----N---------------SGSGGS
-----SSTTD----------------SK-------QEEEEEEEL------
--A--------AMEEDELIHVVQAAEL----RLP---------------S
ST-TATR------------------------------------------P
SSRYKGVVPQPNGRWGAQIYERHARVWLGTFPDEEAAARAYDVAALRFRG
RDAVT--NR-----------A----PAAEG----AS--AGELAFLAAHSK
AEVVDMLRKHTYDDELQQGLR-------------------------RG--
--------SR-AQ--PTPR------------WAREPLFEKAVTPSDVGKL
NRLVVPKQQAERHFPFPLR--------R-----------HSSD-------
A------A--------------GKGVLLNFEDGDGKVWRFRYSYWNSSQS
YVLTKGWSRFVREKGLRPGDTVAFSRSAAAWG---TEK----HLLID--C
KK-------MERNNLA----TVDDDA--RV-------------------V
VKLFGVDI----------------A----G------DKT--------R-X
--------------------------------------------------
-----------------
>Os01g04800_OsRAV9
----MGV---V--S------FSS-----T---------------S-SGAS
-----TATTE----------------SG-------G--------------
--A--------VRMSPEPVVAVAAAAQ----QLPVVKGVDSADEVVTSRP
AA-AAAQ------------------------------------------Q
SSRYKGVVPQPNGRWGAQIYERHARVWLGTFPDEEAAARAYDVAALRYRG
RDAAT--NF-----------P----GAA------AS--AAELAFLAAHSK
AEIVDMLRKHTYADELRQGLR-------------------------RG--
----RGMGAR-AQ--PTPS------------WAREPLFEKAVTPSDVGKL
NRLVVPKQHAEKH--FPLR--------RA----------ASSD-------
S------A------SAAA---TGKGVLLNFEDGEGKVWRFRYSYWNSSQS
YVLTKGWSRFVREKGLRAGDTIVFSRS--AYG---PDK----LLFID--C
KK----------NNAAAATTTCAGDE--RPTTSGAEP-----R------V
VRLFGVDI----------------A----G------GDC--------R-K
RE--RAVE------MGQEVFLL-----KRQCVV----HQRTPALGALL-L
X----------------
>Bradi2g02720
----MGV---ETEI------LSS-----TATQ-----------YS-SAAS
-----TATTE----------------SG----------------------
--A--------GR--------IPTAALPAVTSRP---------------P
TS-SSSS------------------------------------------S
SSRFKGVVPQPNGRWGAQIYERHSRVWLGTFPDESSAARAYDVAALRYRG
RDAAT--NH-----------PST-AGAAAS----VS--GAELAFLAAHSK
AEIVDMLRKHTYADELRQGLR-------------------------RG--
----QGAGAR-VR---TPA------------WARQVLFEKAVTPSDVGKL
NRLVVPKQHAEKH--FPLK--------RR----------ASSQLPEPEKT
AGAGIGAG--------------NKGVLLNFEDGEGKVWRFRYSYWNSSQS
YVLTKGWSRFVREKGLGAGDAIVFSCSSA-YG----EK----QFFID--C
KKKNGKLVSMP---TACASATKGGEEEAGR-------------------V
VRLFGVNI----------------G----A------GE-----------K
RA--APAE------QGG---LF-----KRQCVQADRRQQQSPALGAFVCL
X----------------
>Bradi2g02710
----MAF---GNES-------SS-----TATPQIMDDDMPEPDYS-STES
-----AMEMECEAPAPGSSSSSPAPASG----------------------
--A--------PR--------PAAAA------------------------
-T-SSSS------------------------------------------S
SSRFKGVVPQPNGRWGAQIYEKHARVWLGTFPDEPSAARAYDVAALRFRG
RDAVT--NYHHQISSSSSSPSSS-SSSSPA----AT--ASELAFLAEHSK
AEIVDMLRKHTYADELRQGLL-------------------------RG--
----HGAGAR-VR---TPA------------WAREVLFEKAVTPSDVGKL
NRLVVPKQHAERH--F----------------------------PEPEKT
T------G--------------SKGVLLNFEDGEGKVWRFRYSYWNSSQS
YVLTKGWSRFVREKGLAAGDTIVFSCASAAYGNGD-QR----QLFID--Y
RK-------MA---T---TSNKDDAMESHS-------------------V
VKLFGVDI----------------A----G------G-------------
--------------QGG----------------GDRSAER------YTCM
LMPTIILDRVIRSGHNX
>Bradi2g47220
------M---D--S-------SSCLADET---------------NSGGAS
-----TDKLK----------------AL-------V--------------
--A--------AA--------TATAPL----ERM---------------G
SG-A--SAVLD---AAEPGAEADSG---RVVQQG--------AGVGGKLP
SSKYKGVVPQPNGRWGAQIYERHQRVWLGTFAGEADAARAYDVAAQRFRG
RDAVT--NF-----------R----PLSESSPDPAD--AAELRFLASRSK
AEVVDMLRKHTYFDELAQSRRAFAAAAASVPT-IASRHNGQHSSP--S--
----PFPAAA-AA---AAA------------AAREHLFDKTVTPSDVGKL
NRLVIPKQHAEKH--FPLQ--------LP----------AAAA-------
A------G------GGGE---SCKGLLLNFEDAGGKVWRFRYSYWNSSQS
YVLTKGWSRFVKEKGLHAGDVVGFYRSVAGAG---EDS----KLFID--C
KL-------RPNSTNTAAAAVFTDLPVDQSAP-V--A-----K------P
VRLFGVDLTIQPAPEQGT------A----G--------C-------KRTT
RD--FVKPAG---PQ-V---PF-----KKQCIK----LALVX--------
-----------------
>Os01g49830_�OsRAV11
------M---D--S-------SSCLVDDT---------------NSGGSS
-----TDKLR----------------AL-------A--------------
--A--------AA--------AETAPL----ERM---------------G
SG-A--SAVVD---AAEPGAEADSGSGGRVCGGGGGGA----GGAGGKLP
SSKFKGVVPQPNGRWGAQIYERHQRVWLGTFAGEDDAARAYDVAAQRFRG
RDAVT--NF-----------R----PLAEADPDAA----AELRFLATRSK
AEVVDMLRKHTYFDELAQSKRTFAASTPSAATTTASLSNGHLSSP-RS--
----PF----------APA------------AARDHLFDKTVTPSDVGKL
NRLVIPKQHAEKH--FPLQ--------LP----------SA---------
---------------GGE---S-KGVLLNFEDAAGKVWRFRYSYWNSSQS
YVLTKGWSRFVKEKGLHAGDVVGFYRSAASAG---DDG----KLFID--C
KL--------VRSTGAALAS-----PADQPAPSP--V-----K------A
VRLFGVDLLTAPAPVEQM------A----G--------C-------KR-A
RD--LAATTP---PQAA---AF-----KKQCIE----LALVX--------
-----------------
>Os05g47650_OsRAV12
------M---D--S-------TSCLLDDA---------------SS-GAS
-----TGKK--------------------------A--------------
--A--------AA--------AASKAL----QRV---------------G
SG-A--SAVMD---AAEPGAEADSGGERR-------------GGGGGKLP
SSKYKGVVPQPNGRWGAQIYERHQRVWLGTFTGEAEAARAYDVAAQRFRG
RDAVT--NF-----------R----PLAESDPEAA----VELRFLASRSK
AEVVDMLRKHTYLEELTQNKRAFAAISPPPP---------KHPAS--S--
----PT----------SSS------------AAREHLFDKTVTPSDVGKL
NRLVIPKQHAEKH--FPLQ--------LPPPTTTSSVAAAADA-------
A------A------GGGD---C-KGVLLNFEDAAGKVWKFRYSYWNSSQS
YVLTKGWSRFVKEKGLHAGDAVGFYR---AAG---KNA----QLFID--C
KV-------RAKPTTAAAAAAFLSAVAAAAAP-PPAV-----K------A
IRLFGVDLLTAAAPELQD------A----GGAAMTK--S-------KR-A
MD--AMAESQ---AH-V---VF-----KKQCIE----LALTX--------
-----------------
>Bradi2g17610
------M---D--S------TTSCLLDES---------------SSGGSA
SMATPTGKIK----------------SP-------P--------------
--S----SPSPAP--------TKMTPL----HRV---------------G
SG-AATSAVMDVDASATAEEEADSAAGRR---------IAMAAAVNNKLP
SSRYKGVVPQPNGRWGAQIYERHSRVWLGTFTGEAEAARAYDAAAQRFRG
RDAVT--NF-----------R----AL------PSD--AAELRFLASRSK
GEVVDMLRKHTYLDELALFT---SSSSPPAP---------PDFSP-SS--
----SSPAPA-AA---RQV------------RDREHLFDKTVTPSDVGKL
NRLVIPKQHAEKH--FPLQ--------QL----------GSSS-------
G------AVFSGS-GSGE---SNKGMLLNFEDGAGKAWRFRYSYWNSSQS
YVLTKGWSRFVKEKGLCAGDAVGFYRSASANG---NGNGSQQQLFID--C
KL-------RTKA----------DTRSSSPRP-GAVV-----R------S
VRLFGVDLL-AAAPELET------K----T------SIC-------KR-S
RN--HSEASPDHPTH-A---VF-----KRRCID----FALTX--------
-----------------
>At1g13260_RAV1
------M---E--S-------SS--VDE----------------STT---
-------STG----------------SICETPAITP--------------
--A----KKSS----------VGN--L----YRM---------------G
SG---SSVVLDSENG----VEAES----------------------RKLP
SSKYKGVVPQPNGRWGAQIYEKHQRVWLGTFNEEDEAARAYDVAVHRFRR
RDAVT--NF-----------KDVKM----------D--EDEVDFLNSHSK
SEIVDMLRKHTYNEELEQSKR-------------------------RR--
----NGNGNMTRT--LLTSGLSNDGVSTTGFRSAEALFEKAVTPSDVGKL
NRLVIPKHHAEKH--FPLP--------------------SSNV-------
S------V---------------KGVLLNFEDVNGKVWRFRYSYWNSSQS
YVLTKGWSRFVKEKNLRAGDVVSFSRS---NG---QDQ----QLYIG--W
KS-------R----------------------SG--SDLDAGR------V
LRLFGVNI----------------SPESSR------NDVVGN----KR-V
ND--T-----------E---MLSLVCSKKQRIF----HASX---------
-----------------
>At3g25730_RAV1-like
------M---D--A------MSS--VDE----------------SST---
-------TTD----------------SI-------P--------------
--A----RKSSSP--------ASL--L----YRM---------------G
SG---TSVVLDSENGVEVEVEAES----------------------RKLP
SSRFKGVVPQPNGRWGAQIYEKHQRVWLGTFNEEDEAARAYDVAAHRFRG
RDAVT--NF-----------KDTTF-------------EEEVEFLNAHSK
SEIVDMLRKHTYKEELDQRKR-------------------------NR--
----DGNGKETTA--FALASM----VVMTGFKTAELLFEKTVTPSDVGKL
NRLVIPKHQAEKH--FPLP--------LG----------NNNV-------
S------V---------------KGMLLNFEDVNGKVWRFRYSYWNSSQS
YVLTKGWSRFVKEKRLCAGDLISFKRS---ND---QDQ----KFFIG--W
KS-------K----------------------SG--LDLETGR------V
MRLFGVDI----------------S----L------NAVVVV----KE-T
TE--V-----------L---MSSLRC-KKQRVL----X------------
-----------------
>At1g25560��_TEM1
------M---E--Y-------SC--VDD----------------SST---
-------TSE----------------SL-------S--------ISTTPK
PTTTTEKKLSSPP--------ATSMRL----YRM---------------G
SGG--SSVVLDSENG----VETES----------------------RKLP
SSKYKGVVPQPNGRWGAQIYEKHQRVWLGTFNEEEEAASSYDIAVRRFRG
RDAVT--NF-----------KSQ-V----------DGNDAESAFLDAHSK
AEIVDMLRKHTYADEFEQS---------------------------RRKF
---VNGDGKR-SG--LETATYGNDAVL----RAREVLFEKTVTPSDVGKL
NRLVIPKQHAEKH--FPLPAMTTAMGM------------NPSP-------
-------------T---------KGVLINLEDRTGKVWRFRYSYWNSSQS
YVLTKGWSRFVKEKNLRAGDVVCFERS---TG---PDR----QLYIH--W
KV-------R----------------------S-----------SPVQTV
VRLFGVNI----------FNVSNEK----P------NDVAVECVGKKR-S
RE--D-----------D---LFSLGCSKKQAII----NILX---------
-----------------
>At1g68840�_RAV2_TEM2
------M---D--S-------SC--IDEI---------------SSS---
-------TSE----------------SF-------S--------------
--ATTAKKLSPPP--------AAALRL----YRM---------------G
SGG--SSVVLDPENG----LETES----------------------RKLP
SSKYKGVVPQPNGRWGAQIYEKHQRVWLGTFNEQEEAARSYDIAACRFRG
RDAVV--NF-----------KNV-L----------E--DGDLAFLEAHSK
AEIVDMLRKHTYADELEQNNK-------------------------RQLF
L-SVDANGKR-NG----SSTTQNDKVL----KTREVLFEKAVTPSDVGKL
NRLVIPKQHAEKH--FPLP--------------------SPSP-------
A------V-----T---------KGVLINFEDVNGKVWRFRYSYWNSSQS
YVLTKGWSRFVKEKNLRAGDVVTFERS---TG---LER----QLYID--W
KV-------R----------------------SG--P-----RENPVQVV
VRLFGVDI----------FNVTTVK----P------NDVVAVC-GGKR-S
RD-VD-----------D---MFALRCSKKQAII----NALX---------
-----------------
