# Supplementary material for: Comparative Genomics of Flowering Time Pathways Using Brachypodium distachyon as a Model for the Temperate Grasses
Source: PLoS One. 2010 Apr 19;5(4):e10065. doi: 10.1371/journal.pone.0010065 (PMC2856676; doi:10.1371/journal.pone.0010065)
Supplement: Dataset S11 — Fasta formatted alignment of ID domain proteins used for tree in Figure 7C. (0.00 MB TXT) [file pone.0010065.s021.txt]

>Bradi2g60020_BdIDD9
KKKRSLPGTPDPSAEVIALSPTTLMATNRFVCEICHKGFQRDQNLQLHRR
GHNLPWKLRQR----GSGS-------------G-----------------
-SGEGPGSLPRKRAYVCPEPSCVHHDPRRALGDLTGIKKHFSRKHGEKKW
RCERCGKRYAVHSDWKAHSKLCGSREYRCHCGTLFSRRDSFVTHRAFCDA
LAQENNK
>Os01g70870_OsIDD9
KKKRSLPGTPDPSAEVVALSPRTLLATNRFVCEICGKGFQRDQNLQLHRR
GHNLPWKLRQR----G-GA-------------G-----------------
-GGGG-GEPPRKRVYVCPEASCVHHSPSRALGDLTGIKKHFCRKHGEKKW
KCDRCGKRYAVHSDWKAHSKVCGTREYKCDCGTVFSRRDSFVTHRAFCDA
LAQENNK
>Bradi2g05900_BdIDD2
KKKRSLPGNPDPEAEVIALSPRALMATNRYVCEICGKGFQRDQNLQLHRR
GHNLPWKLKQR----N----------------------------------
-----PNEAVRKKVYVCPEPGCVHHDPARALGDLTGIKKHFSRKHGEKRW
RCDRCGKKYAVQSDWKAHSKVCGTREYRCDCGTLFSRRDSFITHRAFCDA
LAEESAR
>Os01g09850_OsIDD2
KKKRSLPGNPDPEAEVIALSPRTLMATNRYVCEICGKGFQRDQNLQLHRR
GHNLPWKLKQR----N----------------------------------
-----PKEVVRKKVYVCPEAGCVHHDPARALGDLTGIKKHFSRKHGEKKW
KCDKCSKRYAVHSDWKAHSKVCGTREYRCDCGTLFSRRDSFITHRAFCDA
LAEESAR
>Os10g28330_OsID1
KKKRSLPGNPDPEAEVIALSPRALVATNRFVCEVCNKGFQRDQNLQLHRR
GHNLPWKLRHRAAAVS--A-------------V-----------------
-TTAAP--APRKRVYVCPEPTCVHHDPARALGDLTGIKKHFSRKHGEKRW
RCERCGKRYAVHSDWKAHVKNCGTREYRCDCGILFSRKDSLLTHRAFCDA
LAEESAR
>Bradi3g26910_BdID1
KRKRSQPGNPDPGAEVIALSPRALVATNRFVCEICNKGFQRDQNLQLHRR
GHNLPWKLRQR----S--SSLQAPHSKQLGLGL-----------------
-GGGGD--GPRKRVYVCPEPSCVHHDPARALGDLTGIKKHFSRKHGEKRW
KCERCGKRYAVHSDWKAHVKNCGTREYRCDCGILFSRKDSLLTHRAFCDA
LAEESAR
>Sb01g021480_SbID1
KRKRSQPGNPDPGAEVIALSPRTLVATNRFVCEICNKGFQRDQNLQLHRR
GHNLPWKLRHR----S--S-------------L--PSGS----SGAR--Q
QGGEAA--APRKRVYVCPEPTCVHHDPARALGDLTGIKKHFSRKHGEKRW
RCERCGKRYAVQSDWKAHVKGCGTREYRCDCGILFSRKDSLLTHRAFCDA
LAEESAR
>AAC18941_ZmID1
KRKRSQPGNPDPGAEVIALSPRTLVATNRFVCEICNKGFQRDQNLQLHRR
GHNLPWKLRQR----S--S-------------LVVPSSSAAAGSGGRQQQ
QQGEAAPTPPRKRVYVCPEPTCVHHDPARALGDLTGIKKHFSRKHGEKRW
CCERCGKRYAVQSDWKAHVKGCGTREYRCDCGILFSRKDSLLTHRAFCDA
LAEESAR
