# Supplementary material for: Comparative Genomics of Flowering Time Pathways Using Brachypodium distachyon as a Model for the Temperate Grasses
Source: PLoS One. 2010 Apr 19;5(4):e10065. doi: 10.1371/journal.pone.0010065 (PMC2856676; doi:10.1371/journal.pone.0010065)
Supplement: Dataset S12 — Fasta formatted alignment of FT proteins used for tree in Figure 8A. (0.01 MB TXT) [file pone.0010065.s022.txt]

>Bradi2g01020_BdMFT2
DLFVPSVAMAVAY--GP-KDISNGCHIKPSMAAAQPLVRISG-RRNDL--
-YTLVMTDPDAPSPSDPTMREYLHWIVVNIPGGTDATKGDTVVPYMGPAP
PVGIHRYVLVLFEQKTR-AVDGMT----AAPA--------D--RAYFSTR
AFAAAHDLGLPVAVVYFNSQ
>Os01g02120_OsMFT2
DLFVPSISMTAAY--GD-RDISNGCLVRPSAADYPPLVRISG-RRNDL--
-YTLIMTDPDAPSPSDPSMREFLHWIVVNIPGGTDASKGEEMVEYMGPRP
TVGIHRYVLVLYEQKAR-FVDGAL----MPPA--------D--RPNFNTR
AFAAYHQLGLPTAVVHFNSQ
>Bradi2g27860_BdMFT1a
DRFVPTMVLSVRF--GT-RDLTNGCEIKPSVAAAAPVVQIAG-RVGDL--
-FTLVMIDPDAPSPSEPSMREWLHWLVVNIPGGADPSQGQEVVSYMSPRP
ALGIHRYVLVVFQQRA--P----V----EAPPAVAPGEEAPGLRMGFSTR
DFAKRHNLGLPVTAMYFNAQ
>Bradi1g42510_BdMFT1b
DRFVPTMVLSVRF--GT-KVLTNGCEIKPSVAVAAPAVQIGG-GVGDL--
-FTLVMIDPDAPSPSEPSMREWLHWLVVNIPGGADPSQGKEVVPYMSPRP
ALGIHRYVLVVFQQRA--P----A-------PAVAPGEEAPGVRAGFRTR
EFAKEHGLGLPVAAMYFNAQ
>Os06g30370_OsMFT1
DLFVPTTAMSVRF--GT-KDLTNGCEIKPSVAAAPPAVQIAG-RVNEL--
-FALVMTDPDAPSPSEPTMREWLHWLVVNIPGGTDPSQGDVVVPYMGPRP
PVGIHRYVMVLFQQKA--R----V----AAPP---PDEDAA--RARFSTR
AFADRHDLGLPVAALYFNAQ
>At1g18100
DMFIPTANMSVYF--GP-KHITNGCEIKPSTAVNPPKVNISG-HSDEL--
-YTLVMTDPDAPSPSEPNMREWVHWIVVDIPGGTNPSRGKEILPYMEPRP
PVGIHRYILVLFRQNS--PVGLMV----QQPP--------S--RANFSTR
MFAGHFDLGLPVATVYFNAQ
>Bradi4g42400_BdTFL1
DTFNPCVKMVTTY--NSNKLVFNGHELYPSAVASKPRVEVQG---GDLRS
LFTLVMTDPDVPGPSDPYQREHLHWIVTDIPGTTDASFGREVISYESPKP
NIGIHRFIFVLFKQKRR-QT---V----TAPS--------F--RDHFNTR
QFAEQNDLGLPVAAVYFNCQ
>Os11g05470_OsTFL1
DTFNPCMKMIVTY--NSNKLVFNGHELYPSAVVSKPRVEVQG---GDLRS
FFTLVMTDPDVPGPSDPYLREHLHWIVTDIPGTTDASFGREVISYESPKP
NIGIHRFIFVLFKQKRR-QT---V----IVPS--------F--RDHFNTR
RFAEENDLGLPVAAVYFNAQ
>Os12g05590_OsRCN3
DSFNPCTKMIVTY--NSNKLVFNGHEFYPSAVVSKPRVEVQG---GDMRS
FFTLVMTDPDVPGPSDPYLREHLHWIVTDIPGTTDASFGREIISYESPKP
SIGIHRFVFVLFKQKRR-QA---V----VVPS--------S--RDHFNTR
QFAEENELGLPVAAVYFNAQ
>Bradi3g44860_BdRCN2
DNFNPTVKMTATY--SSNKQVFNGHEFFPSAIAVKPRVEVQG---GDLRS
FFTLVMTDPDVPGPSDPYLREHLHWIVTDIPGTTDASFGREMVSYESPRP
NIGIHRFILVLFRQKSR-NA---V----SAPS--------S--RDRFNTR
QFAEENDLGLPVAAVYFNAQ
>Os02g32950_OsRCN2
DNFNPTVKMTATY--GANKQVFNGHEFFPSAVAGKPRVEVQG---GDLRS
FFTLVMTDPDVPGPSDPYLREHLHWIVTDIPGTTDASFGREVVSYESPRP
NIGIHRFILVLFRQKRR-QA---V----SPPP--------S--RDRFSTR
QFAEDNDLGLPVAAVYFNAQ
>Bradi5g09270_BdRCN4
DNFNPTMKMTATY--SSNKQVFNGHEFFPSAVVSKPRIEVQG---SDMRS
FFTLVMTDPDVPGPSDPYLREHLHWIVTDIPGTTDDSFGREVVSYESPKP
NIGIHRFIFVLFKQKRR-QA---V----STPS--------S--RDYFNTR
RFAAENELGLPVAAVYFNAQ
>Os04g33570_OsRCN4
DNFNPTVKMTATY--SSNKQVFNGHELFPSAVVSKPRVEVQG---GDLRS
FFTLVMTDPDVPGPSDPYLREHLHWIVTDIPGTTDASFGREVVSYESPKP
NIGIHRFVLVLFKQKRR-QA---V----TPPS--------S--RDYFSTR
RFAADNDLGLPVAAVYFNAQ
>At2g27550
DNCLQAVKMTVTY--NSDKQVYNGHELFPSVVTYKPKVEVHG---GDMRS
FFTLVMTDPDVPGPSDPYLREHLHWIVTDIPGTTDVSFGKEIIGYEMPRP
NIGIHRFVYLLFKQTRRGSV---V----SVPS--------Y--RDQFNTR
EFAHENDLGLPVAAVFFNCQ
>At5g03840_TFL1
DFFTPTTKMNVSY--N-KKQVSNGHELFPSSVSSKPRVEIHG---GDLRS
FFTLVMIDPDVPGPSDPFLKEHLHWIVTNIPGTTDATFGKEVVSYELPRP
SIGIHRFVFVLFRQKQR-RV---I-FP-NIPS-----------RDHFNTR
KFAVEYDLGLPVAAVFFNAQ
>At5g62040_BFT
EMFNPSVTMRVTF--NSNTIVSNGHELAPSLLLSKPRVEIGG---QDLRS
FFTLIMMDPDAPSPSNPYMREYLHWMVTDIPGTTDASFGREIVRYETPKP
VAGIHRYVFALFKQRGR-QA---V---KAAPE--------T--RECFNTN
AFSSYFGLSQPVAAVYFNAQ
>Os01g54490_OsFTL9
DPFRPTMPLRITY--ND-RLLLAGAELKPSATVHKPRVDIGG---TDLRV
FYTLVLVDPDAPSPSNPSLGEYLHWMVIDIPGTTGVNC-QDLMLYERPEL
RYGIHRMVFVLFRQLGR-GT---V----FAPE--------M--RHNFHCR
SFAQQYHLDI-VAATYFNCQ
>Bradi2g49795_BdFTL9
DPFTPATPLRITY--NN-RLLLAGVELKPSAVANKPRVDVGG---NDLRV
FYTLVLVDPDAPSPSNPSLREYLHWMVIDIPGTTGASFGQELVVYERPEP
RIGIHRMVFVLFQQLGK-GT---V----FAPE--------V--RHNFNCR
SFAHQYNLDT-VAATYFNCQ
>ABD75336_HvFT3
DPFTSTVPLRIAY--NN-RLVLAGAELRPSAIVSKPRVDIGG---SDMRV
LHTLILVDPDAPSPSHPSLREYLHWMVSDIPGTTGASF-----VYERPEP
RSGIHRMVFVLFQQLGR-GT---V----FAPD--------V--RQNFSCR
NFARQYHLNV-VAASYFNCQ
>ABM26903_HvFT5
DPFTSTVPLTIGY--NN-RQVRPGAALKPSAVVSKPRVDIGG---NDMRV
LYTLMLVDPDAPSPSHPSLREYLHWMVADIPGTTGVSFGQELLVYERPEP
RSGIHRMVFVLFQQLGR-GT---V----FAPH--------M--RHNFSSR
NFACQYHLNT-VAATYFDCQ
>Bradi2g19670_BdFTL10
DPFTPTTPLRIAY--NN-RLLLPGTELRPSAVVSKPRVDIGG---NDMRV
LYTLVLVDPDAPSPSHPSLREYLHWMVADIPGTTGVSFGQELEIYERPEP
RSGIHRMVFVLFQQLGR-GT---V----FAPD--------M--RHNFSCR
SFAHQHHLNI-VAATYFNCQ
>Os05g44180_OsFTL10
DPFISTISLRVTY--NS-RLLLAGAALKPSAVVSKPQVDVGG---NDMRV
SYTLVLVDPDAPSPSDPSLREYLHWMVTDIPETTSISFGEELILYEKPEP
RSGIHRMVFVLFRQLGR-RT---V----FAPE--------K--RHNFNCR
IFARQHHLNI-VAATYFNCQ
>Os01g10590_OsFTL8
DLFSPEVTLRVMY--NG-VRVVNGEDLRPSAVSARPSVEVGG----DLHQ
FYTIVMVDPDAPNPSNPTLREYLHWLVTDIPGTTDANYGREVVCYESPRP
AAGIHRVAVVLFRQMAR-GG---VD---QPPL--------L--RHNFSTR
GFADDHALGAPVAAAFFTCK
>Os06g35940�_OsFTL12
DQFSNSVPLTVMY--DG-RPVFNGKEFRSSAVSMKPRVEIGG---DDFRF
AYTLVMVDPDAPNPSNPTLREYLHWMVTDIPSSTDDSFGREIVTYESPSP
TMGIHRIVMVLYQQLGR-GT---V----FAPQ--------V--RQNFNLR
SFARRFNLGKPVAAMYFNCQ
>ABD75337_HvFT4
DPFVSSVPLTVMY--DG-RPVFNGMEFRSPAVSLKPSVEIGG---DDFRV
AYTLVMVDPDAPNPSNPTLREYLHWMVTDVPASTNDSFGKEIVPYESPNP
TMGIHRMVMVLYQQLGR-GT---V----FAPQ--------A--RQSFNSR
SFARRFNLGKPVAAVYFNCQ
>Bradi1g38150_BdFTL12
DPFTSSVPLTVMY--DG-RPVFNGMEFRSPAVSLKPRVEIGG---DDFRV
AYTLVMMDPDAPNPSNPTLREYLHWMVTDVPASTNDSFGREIVTYESPNP
TMGIHRMVLVLYQQLGR-GT---V----FAPQ--------V--RHNFNSR
SFARRFNLGKPVAAIYFNCQ
>Os02g13830_OsFTL13
DPFISTVDLTVMYGDDG-MPVISGVELRAPAVAEKPVVEVGG---DDLRV
AYTLVMVDPDAPNPSNPTLREYLHWMVTDIPASTDATYGREVVCYESPNP
TTGIHRMVLVLFRQLGR-ET---V----YAPA--------V--RHNFTTR
AFARRYNLGAPVAAVYFNCQ
>Bradi3g08890_BdFTL13
DPFRSTVDLEVLF--NG-RPIVNGKEFRTPAVSDKPRVEIGG---EDLSV
TYTLVMVDPDAPNPSNPTLREYLHWMVTDIPASTDDTYGREVVCYESPAP
ATGIHRMVLVLFRQLGR-DT---V----LPPS--------M--RHNFNTR
AFARRYNLGAPVAAKYFNCQ
>At1g65480_FT
DPFNRSITLKVTY--GQ-REVTNGLDLRPSQVQNKPRVEIGG---EDLRN
FYTLVMVDPDVPSPSNPHLREYLHWLVTDIPATTGTTFGNEIVCYENPSP
TAGIHRVVFILFRQLGR-QT---V----YAPG--------W--RQNFNTR
EFAEIYNLGLPVAAVFYNCQ
>At4g20370_TSF
DPFTRLVSLKVTY--GH-REVTNGLDLRPSQVLNKPIVEIGG---DDFRN
FYTLVMVDPDVPSPSNPHQREYLHWLVTDIPATTGNAFGNEVVCYESPRP
PSGIHRIVLVLFRQLGR-QT---V----YAPG--------W--RQQFNTR
EFAEIYNLGLPVAASYFNCQ
>Os01g11940_OsFTL1
DPFVRRVALRVAY--GA-REVANGCELRPSAVADQPRVAVGG---PDMRT
FYTLVMVDPDAPSPSDPNLREYLHWLVTDIPATTGVSFGTEVVCYESPRP
VLGIHRLVFLLFEQLGR-QT---V----YAPG--------W--RQNFSTR
DFAELYNLGLPVAAVYFNCQ
>ABB99414_HvFT2
DPFVRRVALRVGY--AS-RDVANGCELRPSAIADQPRVEVGG---PDMRT
FYTLVMVDPDAPSPSDPSLREYLHWLVTDIPATTGVSFGTEVVCYEGPRP
VLGIHRLVFLLFQQLGR-QT---V----YAPG--------W--RQNFSTR
DFAELYNLGLPVAAVYFNCQ
>Bradi2g07070_BdFTL1
DPFVRRVSLRVGY--AS-RDVANGCELRPSAIADPPRVEVGG---PDMRT
FYTLVMVDPDAPSPSDPSLREYLHWLVTDIPATTGVSFGTEVVCYESPRP
VLGIHRLVFLLFQQLGR-QT---V----YAPG--------W--RQNFSTR
DFAELYNLGLPVAAVYFNCQ
>Os06g06320_OsFTL2_Hd3a
DAFVRSTNLKVTY--GS-KTVSNGCELKPSMVTHQPRVEVGG---NDMRT
FYTLVMVDPDAPSPSDPNLREYLHWLVTDIPGTTAASFGQEVMCYESPRP
TMGIHRLVFVLFQQLGR-QT---V----YAPG--------W--RQNFNTK
DFAELYNLGSPVAAVYFNCQ
>Os06g06300_OsFTL3
DPFVRITNLSVSY--GA-RIVSNGCELKPSMVTQQPRVVVGG---NDMRT
FYTLVMVDPDAPSPSNPNLREYLHWLVTDIPGTTGATFGQEVMCYESPRP
TMGIHRLVFVLFQQLGR-QT---V----YAPG--------W--RQNFSTR
NFAELYNLGSPVATVYFNCQ
>AAZ38709__HvFT1
DPFVRTTNLRVTF--GN-RAVSNGCELKPSMVAQQPRVEVGG---NEMRT
FYTLVMVDPDAPSPSDPNLREYLHWLVTDIPGTTGASFGQEVMCYESPRP
TMGIHRFVLVLFQQLGR-QT---V----YAPG--------W--RQNFNTR
DFAELYNLGQPVAAVYFNCQ
>Bradi1g48830_BdFTL2
DPFVRTTNLRVSF--GN-RNVSNGCELKPSMVTHQPRVEVGG---NEMRT
FYTLVMVDPDAPSPSDPNLREYLHWLVTDIPGTTGASFGQEVMCYESPRP
SMGIHRFVFVLFQQLGR-QT---V----YAPG--------W--RQNFNTR
DFAELYNLGPPVAAVYFNCQ
>Os09g33850_OsFTL4
DPFIKSAAMRINY--GE-KEITNGTGVRSSAVFTAPHVEIEG---RDQTK
LYTLVMVDPDAPSPSKPEYREYLHWLVTDIPEAIDARFGNEIVPYEAPRP
PAGIHRLVFVLFKQEAR-QT---V----YAPG--------W--RQNFNVR
DFSAFYNLGPPVAALYFNCQ
>Bradi4g35040_BdFTL4
DPFVKSAAMRINY--GE-KEITNGTGLRSSSVLNAPQVEIEG---RDRTK
LYTLVMVDPDAPSPSKPEYREYLHWLVTDIPEATDARFGNEIVPYEAPRP
PAGIHRIVFVLFKQEAR-QT---V----YAPG--------W--RPNFNIR
DFSAFYNLGPPVAALFFNCQ
>Os02g39064_OsFTL5
DPFIKSASLRVLY--SN-RELTNGSELKPSQVANEPRIEIAG---RDMRT
LYTLVMVDPDSPSPSNPTKREYLHWLVTDIPETTNASFGNEIVSYESPKP
TAGIHRFVFVLFRQSVQ-QT---I----YAPG--------W--RQNFNTR
DFSALYNLGPPVAAVFFNCQ
>Os04g41130_OsFTL6
DPFNKSASLKVLY--NN-KELTNGSELKPSQVANEPRIEIAG---RDIRN
LYTLVMVDPDSPSPSNPTKREYLHWLVTDIPESANASYGNEVVSYESPKP
TAGIHRFVFILFRQYVQ-QT---I----YAPG--------W--RPNFNTR
DFSALYNLGPPVAAVFFNCQ
>Bradi3g48036_BdFTL6
DPFIKSASLKILY--NN-RELTNGSDLKPSQVVNEPRIEIAG---RDMRN
LYTLVMVDPDSPSPSNPTKREYLHWLVTDIPESANASYGNEIVSYESPKP
TAGIHRFVFVIFRQSVR-QT---I----DAPG--------W--RPNFNSR
DFSALYNLGPPVASVFFNCQ
>Bradi5g14010_BdFTL5
DPFVKAASLKVIY--NN-KELTNGSELKPSQVANQPRIEIAG---RDMRS
LYTLVMVDPDSPSPSNPTKREYLHWLVTDIPESTNASYVNEVVSYESPRP
TAGIHRCVFILFRQSVR-QT---I----YAPG--------W--RQNFNTR
DFSAFYSLGPAVAAVFFNCQ
>Os11g18870_OsFTL11
DPFVTTASLRVFY--NS-KEMTNGSELKPSQVLNQPRIYIEG---RDMRT
LYTLVMVDPDAPSPSNPTKREYLHWMVTDIPETTDARFGNEIVPYESPRP
TAGIHRFVFILFRQSVR-QT---T----YAPG--------W--RQNFNTR
DFAELYNLGSPVAALFFNCQ
>Os12g13030_OsFTL7
DHFGASALLRLFY--NH-REMTSGSELRPSQVAGEPAVQITGG--RDGRA
LYTLVMVDPDAPSPSNPSKREYLHWLVTDVPEGGDTSKGTEVVAYESPRP
TAGIHRLVFIVFRQTVR-QS---I----YAPG--------W--RSNFNTR
DFAACYSLGSPVAAAYFNCQ
>Bradi4g39730_BdFTL7a
DYFDASARLRVSY--NN-REITNGSELRPSQVANQPTVQIAG----LSRS
LYTLVMMDPDSPTPSNPSQREYLHWLVTDIPEGRDVNRGTEVVAYESPRP
TAGIHRLAFVVFRQTAR-QA---I----YAPG--------W--RANFNTR
DFAECYSLGAPVAAGYFNCQ
>Bradi4g39750_BdFTL7b
DYFDASARLRVLY--GN-REITNGSELKP--VANQPTVQITG----RSRS
LYTLVIMDPDAPTPSDPSKREYLHWLVTDIPEGGDVSRGTAVVAYEKPQP
TAGIHRFAFVAFRQTER-QT---I----YAPG--------W--RANFNAR
DFAECYGLGAPVAAAYFNCQ
>Bradi4g39760_BdFTL7c
DYFDASGRLRVLY--GN-REITNGSELRPSQVVNQPTVQITG----LSGS
FYTLVMVDPDAPSPSDPSEREYLHWLVTDIPDGGDISRGNEVVAYESPRP
TAGIHRFVFVAFRQTVR-QA---I----YAPG--------W--RANFNTR
DFAACYSLGAPTAAAYFYCQ
