# Supplementary material for: Comparative Genomics of Flowering Time Pathways Using Brachypodium distachyon as a Model for the Temperate Grasses
Source: PLoS One. 2010 Apr 19;5(4):e10065. doi: 10.1371/journal.pone.0010065 (PMC2856676; doi:10.1371/journal.pone.0010065)
Supplement: Dataset S13 — Fasta formatted alignment of HAP3 proteins used for tree in Figure 8B. (0.01 MB TXT) [file pone.0010065.s023.txt]

>At2g13570
----------------MTE--ESPEEDHG-------SPGVAETN-P----
-------GSP-SSKTNNNNN-------N----------------NKEQDR
FLPIANVGRIMKKVLPGNGKISKDAKETVQECVSEFISFVTGEASDKCQR
EKRKTINGDDIIWAITTLGFEDYVAPLKVYLCKYRDTEGEKV--------
---------------------------------NSPKQQ----------Q
QRQQQQQIQQQNH------------HNYQFQEQ------DQNNNNMSCTS
YISHHHPSPFLPVDHQPFPNIAFSPKSLQKQFPQQHDN-N----------
--------------I-----------------------------------
--------------------------------------------------
-------DSIHWX-------------------------------------
----------------------------------------------
>At4g14540
----------------MAD--SDN-D-SG-------G-HKDGGN-A----
---------------------------S----------------TREQDR
FLPIANVSRIMKKALPANAKISKDAKETVQECVSEFISFITGEASDKCQR
EKRKTINGDDLLWAMTTLGFEDYVEPLKVYLQKYREVEGEK-------TT
TAGRQGDKEGGG-------------G---GGGAG----S-----------
------------G-----------------------------SG------
-------------------------------------G-A----------
--------------PMYG--------------------------------
--G---------GM---------------------------VTTMGH---
--QFSHHFS---X-------------------------------------
----------------------------------------------
>At5g47640_HAP3B
----------------MGD--SDR-D-SG-------G-GQNGNN-Q----
-------NGQ-SS------L-------S----------------PREQDR
FLPIANVSRIMKKALPANAKISKDAKETMQECVSEFISFVTGEASDKCQK
EKRKTINGDDLLWAMTTLGFEDYVEPLKVYLQRFREIEGER-------T-
----------GL-------------GRPQTGGEV----G-----------
--EHQR---DAVG-----------------------------DG------
-------------------------------------G-G----------
---------------FYGG-------------------------------
-GG---------GM---------------------------QYHQHH---
--QFLHQQN---H-------------------------------------
---MYGATGGGSDS-G---GGAASGRT----------------RTX
>Os07g41580
----------------MPD--SDN-E-SG-------G-P---SN-A----
-------GEY-A---------------S----------------AREQDR
FLPIANVSRIMKRALPANAKISKDAKETVQECVSEFISFITGEASDKCQR
EKRKTINGDDLLWAMTTLGFEDYIDPLKLYLHKFRELEGEKA-IG--AA-
----------GS-------------G---GGGAA----S-----------
----SGGSGSGSG------------SHHH-QDA------SRNNG------
-------------------------------------GYG----------
---------------MYGG-------------------------------
-GG---------GMIMMMGQPMYGSPPASSAGYAQPPP---PHHHHH---
--QM----------------------------------------------
---VMGGKGA-YGH-G---GGGGGGPSPSSGYGR-------QDRLX
>Bradi1g21900
----------------MPD--SDN-EDSG-------G-G---GG-I----
-------GGG-G---------------N----------------NKEQDR
FLPIANVSRIMKKALPANAKISKDAKETVQECVSEFISFITGEASDKCQR
EKRKTINGDDLLWAMTTLGFEDYMEPLKLYLHKFRELEGEKAAVV--VS-
----------GS-------------G---AGGGA----S----------Q
QREAPRGLGSSNG-----------------------------DG------
-------------------------------------GYG----------
--------------GMYGGAAA-AG-------------------------
-GG---------GMFMMMGQPMYGSPP----GYQQ-------QQQQQ---
--QM----------------------------------------------
---MMGGKGGGYGS-GYGDAGNGGGSSSSSGFGR-------QDRMX
>Os03g29970
----------------MPD--SDN-D-SG-------G-P---SNYA----
-------GGELS---------------S----------------PREQDR
FLPIANVSRIMKKALPANAKISKDAKETVQECVSEFISFITGEASDKCQR
EKRKTINGDDLLWAMTTLGFEDYVDPLKHYLHKFREIEGERAAAS--TT-
----------GA-------------G---TSAAS----T----------T
PPQQQH---TANA-----------------------------AG------
-------------------------------------GYA----------
---------------GY--AAPGAG-------------------------
-PG---------GMMMMMGQPMYGSPP---------PPPQQQQQQHH---
--HM----------------------------------------------
---AMGGRGG-FGHHP---GGGGGGSSSSSGHDEDEDEDEDEDEDX
>Bradi1g60030
----------------MPD--SDN-D-SG-------G-P---SN-T----
-------GGELS---------------S----------------PREQDR
FLPIANVSRIMKKALPANAKISKDAKETVQECVSEFISFITGEASDKCQR
EKRKTINGDDLLWAMTTLGFEDYVDPLKHYLHKFREIEGERAAAS--T--
-------------------------G---T--------------------
-PEMPR---NANA-----------------------------AA------
-------------------------------------GYA----------
---------------GYGGASPGTGG-----------------------P
AAG---------GMMMMM----YGSPP---------PP---QQQQQH---
--QM----------------------------------------------
---T---RAG-FGHQG---STGAGGSSSSSGLGR-------QDRVX
>Os08g07740
MKSRKSYG-HLLSPVGSPP--LDN-E-SGEAAAAAAA-GGGGCG-SSAGY
VVYGGGGGGD-S---------------P----------------AKEQDR
FLPIANVSRIMKRSLPANAKISKESKETVQECVSEFISFVTGEASDKCQR
EKRKTINGDDLLWAMTTLGFEAYVGPLKSYLNRYREAEGEKADVLGGAG-
----------GAAAARHGEGGCCGGG---GGGADGVVID-----------
------------GHYPLA--GGL--SHSH-HGH------QQQDG------
-------------------------------------G-GDVGLMMGGGD
AGVGYNAGAGSTTTAFYAPAATAASGNKAYCGGDGSRVMEFEGIGGEEES
GGGGGGGERGFAG------------------------------HL-HGVQ
WFRLKRNTN---X-------------------------------------
----------------------------------------------
>Bradi3g15670
MK-RKSYGQQQLSPEGSPP--SDN-E-SGLAATMAA----GGIG-I----
-------GGD-S---------------P----------------AKEQDR
FLPIANVSRIMKRSLPANAKISKEAKETVQECVSEFISFVTGEASDKCQR
EKRKTINGDDLLWAMTTLGFEAYVAPLKAYLGRYREAEGEKAASV--QG-
----------GGCASRH--------G---GGGDD----D-----------
------------ANSSLVSVGGS--SGVL-QNQ------NQGQE------
-------------------------------------G-GDVGLMMGFGA
VG----------TAAMYYGAA-GNNGRRAY-GGGGEGFQRFGGGDQEENS
AGG---------G------------------------------HLHHGVQ
WX------------------------------------------------
----------------------------------------------
>At2g37060
----------------MAE----S-Q-AK-------SPGGCGS-------
--------HE-SG------GDQSPRSLH----------------VREQDR
FLPIANISRIMKRGLPANGKIAKDAKEIVQECVSEFISFVTSEASDKCQR
EKRKTINGDDLLWAMATLGFEDYMEPLKVYLMRYREMEGD----T---K-
----------GS-------------A---KGGDPNAKKD-----------
------------G----------QS--SQ-NGQ-----------------
--------------------------------------------------
--------------------------------------------------
--------------------------------------------------
------------FSQLAHQ-----GPYGNSQAQQHMMVPMPGTDX-----
----------------------------------------------
>At3g53340
----------------MAE----S-Q-TG-------G-GGGGS-------
--------HE-SG------GDQSPRSLN----------------VREQDR
FLPIANISRIMKRGLPLNGKIAKDAKETMQECVSEFISFVTSEASDKCQR
EKRKTINGDDLLWAMATLGFEDYIDPLKVYLMRYREMEGD----T---K-
----------GS-------------G---KGGESSAKRD-----------
------------G----------QP--SQ-VSQ-----------------
--------------------------------------------------
--------------------------------------------------
--------------------------------------------------
------------FSQVPQQGSFSQGPYGNSQG-SNMMVQMPGTEX-----
----------------------------------------------
>Os05g49780
----------------MSEGFDGT-E-NG-------G-GGGGGG-V----
-------G-------------------------------------KEQDR
FLPIANIGRIMRRAVPENGKIAKDSKESVQECVSEFISFITSEASDKCLK
EKRKTINGDDLIWSMGTLGFEDYVEPLKLYLRLYRETEGD----T---K-
----------GS-----------------RASELPVKKDVVLN-------
------------G----------DPGSSF-EGM-----------------
--------------------------------------------------
--------------------------------------------------
--------------------------------------------------
------------X-------------------------------------
----------------------------------------------
>Bradi2g15800
----------------MSDAVGTP-E-EG-------G-GGAGA-------
---------------------------------------------REQER
FLPIANIGRIMRRGVPENGKIAKDAKESIQECVSEFISFITSEASDKCMK
EKRKTINGDDLIWSMGTLGFEDYVEPLKLYLKLYREMEGD----T--TK-
----------GS-----------------R-SEQAGKKGIVLN-------
------------G----------QPGSSF-NGM-----------------
--------------------------------------------------
--------------------------------------------------
--------------------------------------------------
------------X-------------------------------------
----------------------------------------------
>At2g38880_HAP3A
----------------MADTPSSP-A-GD-------G-G-----------
---------E-SG------G-------S----------------VREQDR
YLPIANISRIMKKALPPNGKIGKDAKDTVQECVSEFISFITSEASDKCQK
EKRKTVNGDDLLWAMATLGFEDYLEPLKIYLARYRELEGD----N---K-
----------GS-------------G---KSGDGS---------------
---------------------------------------NRDAG------
-------------------------------------G-G----------
--------------V-----------------------------------
--------------------------------------------------
-------S-------------------------------------GEEMP
SWX-------------------------------------------
>Os01g61810
----------------MAD-----------------A-G---H-------
--------DE-S-------G-------SPPRSG----------GVREQDR
FLPIANISRIMKKAVPANGKIAKDAKETLQECVSEFISFVTSEASDKCQK
EKRKTINGEDLLFAMGTLGFEEYVDPLKIYLHKYREMEGD----S---K-
----------LS-------------S---KAGDGSVKKD----TIGPHS-
------------G----------ASSSSA-QGMV--GAYTQGMGYMQ---
--------------------------------PQYHNG-D----------
--------------T-----------------------------------
--------------------------------------------------
-------X------------------------------------------
----------------------------------------------
>Bradi2g54200
----------------MAD-----------------G-G---S-------
--------HD-S-------G-------SPRGGGG--------GGVREQDR
FLPIANISRIMKKAVPANGKIAKDAKETLQECVSEFISFVTSEASDKCQK
EKRKTINGDDLLWAMATLGFEEYVEPLKIYLHKYRDMEGD----S---K-
----------LT-------------S---KSGDGSVKKD----TIGAHG-
------------G----------ASSSNA-QAMVQHGAYPQGMGYMQ---
--------------------------------PQYHNG-D----------
--------------T-----------------------------------
--------------------------------------------------
-------X------------------------------------------
----------------------------------------------
>Os05g38820
----------------MADGPGSP-G-GG-------G-G---S-------
--------HE-S-------G-------SPRGGGGGGGGGGGGGGVREQDR
FLPIANISRIMKKAIPANGKIAKDAKETVQECVSEFISFITSEASDKCQR
EKRKTINGDDLLWAMATLGFEDYIEPLKVYLQKYREMEGD----S---K-
----------LT-------------A---KAGDGSVKKD----VLGSHG-
------------G-----------SSSSA-QGMGQQAAYNQGMGYMQ---
--------------------------------PQYHNG-D----------
--------------V-----------------------------------
--------------------------------------------------
-------SN---X-------------------------------------
----------------------------------------------
>Bradi2g22940
----------------MADAPASP-G-GG-------G-GGGGS-------
--------HD-SG------G-------SPRGGGY--------GGVREQDR
FLPIANISRIMKKAIPANGKIAKDAKETVQECVSEFISFITSEASDKCQR
EKRKTINGDDLLWAMATLGFEDYIEPLKVYLQKYREMEGD----S---K-
----------LT-------------S---KSGDGSVKKD----TLGPHT-
------------G----------TSSSSA-QGMGQQVAYNQGMGYMQ---
--------------------------------PQYHNG-D----------
--------------I-----------------------------------
--------------------------------------------------
-------SN---X-------------------------------------
----------------------------------------------
