# Supplementary material for: Comparative Genomics of Flowering Time Pathways Using Brachypodium distachyon as a Model for the Temperate Grasses
Source: PLoS One. 2010 Apr 19;5(4):e10065. doi: 10.1371/journal.pone.0010065 (PMC2856676; doi:10.1371/journal.pone.0010065)
Supplement: Dataset S14 — Fasta formatted alignment of HAP5 proteins used for tree in Figure 8C. (0.01 MB TXT) [file pone.0010065.s024.txt]

>At1g08970_HAP5C
MDQQDHGQSGAMNYGTNPYQTNP-MSTTA---------------------
----------------ATVAGGA-----------------A---------
QPGQL-----------------AFHQIH-------QQQQQQQLAQQLQAF
WENQFKEIEKT--TDFKNHSLPLARIKKIMKADEDVRMISAEAPVVFARA
CEMFILELTLRSWNHTEENKRRTLQKNDIAAAVTRTDIFDFLVDIVPRED
LRDE--------------------VLG-SIPRGTVPEAA-AA-G------
----------------YPYGYL-PAGTAPIGNPGMVMGNPGGAYPPNPYM
GQPMWQQQAP----------------------------------------
----------------------DQ-------------PDQENX-------
------------
>At1g54830
MDQQ--GQSSAMNYGSNPYQTNA-MTTTP---------------------
----------------T----GS-----------------D---------
HP--------------------AYHQIH-------QQQQQQ-LTQQLQSF
WETQFKEIEKT--TDFKNHSLPLARIKKIMKADEDVRMISAEAPVVFARA
CEMFILELTLRSWNHTEENKRRTLQKNDIAAAVTRTDIFDFLVDIVPRED
LRDE--------------------VLG-----GVGAEAATAA-G------
----------------YPYGYL-PPGTAPIGNPGMVMGNPG-AYPPNPYM
GQPMWQQPGP----------------------------------------
----------------------EQ-------------QDPDNX-------
------------
>Os08g38780
ME--------------------P-KSTTPPPP-PPPPVLGAPVP----Y-
PPAGA--YPPPV--G------PY-----------------A---------
HAPPLYAPPPPAAAAASAAATAASQQAA-------AAQ--------LQNF
WAEQYREIEHT--TDFKNHNLPLARIKKIMKADEDVRMIAAEAPVVFARA
CEMFILELTHRGWAHAEENKRRTLQKSDIAAAIARTEVFDFLVDIVPRDE
AKDA--------------------EAAA----AVA-----A--GIPHPAA
GLPATDPMAYYYVQPQ----------------------------------
--------------------------------------------------
------------------------------------------X-------
------------
>Os09g30310
MD--------------------PTKSST--PP-P---VMGAPVG----F-
PP-GA--YPPPPPAGAA----AA-----------------A---------
YAQQLYAPP----------AAAAAQQAA-------AAQQQ------LQMF
WAEQYREIEAT--TDFKNHNLPLARIKKIMKADEDVRMIAAEAPVVFARA
CEMFILELTHRGWAHAEENKRRTLQKSDIAAAIARTEVFDFLVDIVPRDD
AKDA--------------------DAAA----AAA-----AA-GIPRPAA
GVPATDPLAYYYVPQQ----------------------------------
--------------------------------------------------
------------------------------------------X-------
------------
>Bradi4g33290
MD--------------------PTKSSTPPPP-P---VLGAPVG----Y-
PP-GA--YSPQP--GAA----AA-----------------A---------
YAPQLYAPP----------AAAAAQQAA-------AAQQH------LQMF
WAEQYREIEAT--TDFKNHNLPLARIKKIMKADEDVRMIAAEAPVVFARA
CEMFILELTHRGWAHAEENKRRTLQKSDIAAAIARTEVFDFLVDIVPRDD
AKDA--------------------DAAA----AAAAAAA-AA-GIPRPAA
GVPATDPMAYYYVPQQ----------------------------------
--------------------------------------------------
------------------------------------------X-------
------------
>Bradi3g39280
ME--------------------P-KSTTPPPPAP---VLGAPVG----Y-
PPAAV--YPPSA--AAA----GY-----------------P---------
HAPALYAPPPPPPPA------AASQQAA-------AAQQQQ-----LQMF
WAEQYREIEAT--TDFKNHNLPLARIKKIMKADEDVRMIAAEAPVVFARA
CEMFILELTHRGWAHAEENKRRTLQKSDIAAAIARTEVFDFLVDIVPRDE
AKDA--------------------EAA-----AVA-----A--G------
--------------------------------------------------
--------------------------------------------------
------------------------------------------M-------
------------
>At1g56170_HAP5B
ME--------------------Q-SE---EGQ-------------QQQQ-
---Q-----------------GVMDYVP--PHAYQSGPVNA---------
ASH-M-----------------AFQQAHHFHHHHQQQQQQQ-----LQMF
WANQMQEIEHT--TDFKNHTLPLARIKKIMKADEDVRMISAEAPVIFAKA
CEMFILELTLRAWIHTEENKRRTLQKNDIAAAISRTDVFDFLVDIIPRDE
LKEE-----G--LGVT-KGTIP-SVVG-----S-----P-----------
-----------------PY-YY-L--------------------------
-----QQQG----MM----------QHW--P-------------------
---------------------QEQ-------------HPDESX-------
------------
>Os03g14669
MD--------------------N-QQ---LPY-------------AGQ--
PAAA-----------------GAGAPVPGVPGA--GGPP-A---------
VPH----------------------------HHLLQQQQAQ-----LQAF
WAYQRQEAERASASDFKNHQLPLARIKKIMKADEDVRMISAEAPVLFAKA
CELFILELTIRSWLHAEENKRRTLQRNDVAAAIARTDVFDFLVDIVPREE
AKEE---PG-SALGFA-AG-GP---AG-----AVGAAGP-AA-G------
----------------LPY-YY-P--------------------------
--PMGQPAP----MM----------PAWHVPAWDP----------AWQQ-
-----GAAPDVDQGAAG-SFSEE---------------GQQGFAGHGGAA
ASFPPAPPSSEX
>Bradi1g67980
MD--------------------N-HQ---LPY-------------SAQT-
PATT-----------------GGGAPVP--AGA--TGPPPA---------
VPQ----------------------------HHLLQQQQAQ-----LQAF
WAYQRQEAERASASDFKNHQLPLARIKKIMKADEDVRMISAEAPVLFAKA
CELFILELTIRSWLHAEENKRRTLQRNDVAAAIARTDVFDFLVDIVPREE
AKEE---PGSSALGFAGAGAGP---GG-----A-----P-AA-G------
----------------LPY-YY-P--------------------------
--PMGQPAP----MM----------PAWHVPAWDP----------AWQQ-
-----GGGADVDQAAAGGGFGAE---------------DGQGFTGHGGPA
G-YPSGPPSSEX
>At3g48590_HAP5A
MD--------------------T-NN--------------------QQP-
PPSA-----------------AGIPPPP--PGT--TISA-AGGG------
ASY----------------------------HHLLQQQQQQ-----LQLF
WTYQRQEIEQV--NDFKNHQLPLARIKKIMKADEDVRMISAEAPILFAKA
CELFILELTIRSWLHAEENKRRTLQKNDIAAAITRTDIFDFLVDIVPRDE
IKDE-----AAVLG----G-GM---VV-----A-----P-TASG------
----------------VPY-YY-P--------------------------
--PMGQPAGPG-GMM----------IGR--PAMDPNGVYVQPPSQAWQSV
WQTSTGTGDDVSYGSGG-SSGQGN-------------LDGQGX-------
------------
>At5g63470
MD--------------------N-NN---NNN-------------NQQP-
PPTSV--YPPGS--AVT----TVIPPPP--SGS--ASIV-TGGG------
ATY----------------------------HHLLQQQQQQ-----LQMF
WTYQRQEIEQV--NDFKNHQLPLARIKKIMKADEDVRMISAEAPILFAKA
CELFILELTIRSWLHAEENKRRTLQKNDIAAAITRTDIFDFLVDIVPREE
IKEEEDA--ASALG----G-GG---MV-----A-----P-AASG------
----------------VPY-YY-P--------------------------
--PMGQPAVPG-GMM----------IGR--PAMDPSGVYAQPPSQAWQSV
WQNSAGGGDDVSYGSGG-SSGHGN-------------LDSQGX-------
------------
>Os02g07450
ME--------------------P-SS---QPQ-P---VMGVATGGSQAYP
PPAAA--YPPQA--MVP----GAPAVVP--PGSQPSAPFPT---NPAQLS
AQHQL-----------------VYQQAQQFHQQLQQQQQQQ-----LREF
WANQMEEIEQT--TDFKNHSLPLARIKKIMKADEDVRMISAEAPVVFAKA
CEVFILELTLRSWMHTEENKRRTLQKNDIAAAITRTDIYDFLVDIVPRDE
MKEE-----G--LGLPRVGLPPN--VG-----G-----A-AD-T------
----------------YPY-YYVP--------------------------
-----AQQGPGSGMMYGGQQGHPVTYVWQQP-------------------
---------------------QEQQEE---APEEQHSLPESSX-------
------------
>Bradi3g05270
ME--------------------P-SS---QPE-P---VMGVATAGSQAY-
PPAAA--YPPPG--MVP----GAPAIIP--PGAQSTVPFPT---NPAQLS
AQHQL-----------------VYQQAQQFHEQLQQQQQQQ-----LRDF
WASQMVEIEQA--ADFKNHTLPLARIKKIMKADEDVRMISAEAPVVFAKA
CEVFILELTLRSWMHTEENKRRTLQKNDIAAAITRTDIYDFLVDIIPRDD
MKEE-----G--LGLQRVGLPPP--PG-----A-----P-AE-A------
----------------YPY-YYVP--------------------------
-----AQQVPGVGMMYGGQQGHPVTYAWQQP-------------------
---------------------QGQQVE---TPEEQQ---QSPX-------
------------
>Os06g45640
ME--------------------P-SS---QPQ-P---AIGVVAGGSQVY-
P---A--YRPAA--TVP----TAPAVIP--AGSQPAPSFPA---NPDQLS
AQHQL-----------------VYQQAQQFHQQLQQQQQRQ-----LQQF
WAERLVDIEQT--TDFKNHSLPLARIKKIMKADEDVRMISAEAPVIFAKA
CEIFILELTLRSWMHTEENKRRTLQKNDIAAAITRTDMYDFLVDIVPRDD
LKEE-----G--VGLPRAGLPP---LG-----V-----P-AD-S------
----------------YPYGYYVP--------------------------
-----QQQVPGAGIAYGGQQGHP-GYLWQDP-------------------
---------------------QEQQEE---PPAEQQ----SDX-------
------------
>Bradi1g32200
ME--------------------P-SS---QPQ-P---AVGAVASGSEVY-
A---ASNYSPAA--AVA----VAPGVIP--AASQQAPPFAG---NPALLS
AQNQL-----------------VYQQAQQFHQQLQQHQQGQ-----LQQF
WAERLSEIEQT--TDFKNHTLPLARIKKIMKADEDVRMISAEAPVIFAKA
CEIFILELTLRSWMHTEENKRRTLQKNDIAAAITRTDIYDFLVDIIPRDE
MKEE-----G--VGLPRAGPLP---LG-----A-----P-AD-P------
----------------YPY-YYLP--------------------------
-----QQQVPGAAMVYAGQQGHPMTYAWQDP-------------------
---------------------QEQQQQQQGAPAEQQSLHDSGX-------
------------
