# Supplementary material for: Comparative Genomics of Flowering Time Pathways Using Brachypodium distachyon as a Model for the Temperate Grasses
Source: PLoS One. 2010 Apr 19;5(4):e10065. doi: 10.1371/journal.pone.0010065 (PMC2856676; doi:10.1371/journal.pone.0010065)
Supplement: Dataset S15 — Fasta formatted alignment of 14-3-3 proteins used for tree in Figure 9A. (0.01 MB TXT) [file pone.0010065.s025.txt]

>Os08g37490_OsGF14a
MA---------AA---AGGGTREEMVYMAKLAEQAERYEEMVEFMEKVVT
AAAAGGG----GELTVEERNLLSVAYKNVIGARRASWRIVSSIEQKEEGR
GAAGHAAAARSYRARVEAELSNICAGILRLLDERLVPAAAAVDAKVFYLK
MKGDYHRYLAEFKTGAERKDAADATLAAYQAAQDIAMKELSPTHPIRLGL
ALNFSVFYYEILNSPDRACTLAKQAFDEAISELDTLGEESYKDSTLIMQL
LRDNLTLWTSDMQDDG-GDEMRDA--TK---P---E------DEHX----
---
>Bradi3g38640
MA---------AA---AAAGTREEMVYMAKLAEQAERYEEMVEFMEKVVA
AA---GS----GELSVEERNLLSVAYKNVIGARRASWRIVSSIEQKEEGR
GAAGHASAARAYRARVEAELSNICAGILRLLDERLVPAAVAVDAKVFYLK
MKGDYHRYLAEFKAAAERKDAADSTLAAYQAAQDIAMKELPPTHPIRLGL
ALNFSVFYYEILNSPDRACSLAKQAFDEAIAELDSLGEDSYKDSTLIMQL
LRDNLTLWTSDMQDDA-GDEMRDA--SK---P---E-----DDEHX----
---
>Os03g50290_OsGF14f
MS---------PAEAS-----REENVYMAKLAEQAERYEEMVEFMEKVAK
TT-------DVGELTVEERNLLSVAYKNVIGARRASWRIISSIEQKEESR
GNEAYVASIKEYRSRIETELSKICDGILKLLDSHLVPSATAAESKVFYLK
MKGDYHRYLAEFKSGAERKEAAENTLVAYKSAQDIALADLPTTHPIRLGL
ALNFSVFYYEILNSPDRACNLAKQAFDDAIAELDTLGEESYKDSTLIMQL
LRDNLTLWTSDNAEDG-GDEIKEA--AK---P-E-G------EGHX----
---
>Bradi1g11290
MS---------TAEAT-----REENVYMAKLAEQAERYEEMVEFMEKVAK
TA-------DVGELTVEERNLLSVAYKNVIGARRASWRIISSIEQKEESR
GNEAYVASIKEYRTRIETELSKICDGILKLLDSHLVPSATAAESKVFYLK
MKGDYHRYLAEFKAGAERKEAAENTLVAYKSAQDIALADLPTTHPIRLGL
ALNFSVFYYEILNSPDRACNLAKQAFDEAIAELDSLGEESYKDSTLIMQL
LRDNLTLWTSDNADEG-GDEIKEA--SK---P-E-G------EGHX----
---
>At5g38480_GRF3
-M---------S---T-----REENVYMAKLAEQAERYEEMVEFMEKVAK
TV-------DVEELSVEERNLLSVAYKNVIGARRASWRIISSIEQKEESK
GNEDHVAIIKDYRGKIESELSKICDGILNVLEAHLIPSASPAESKVFYLK
MKGDYHRYLAEFKAGAERKEAAESTLVAYKSASDIATAELAPTHPIRLGL
ALNFSVFYYEILNSPDRACSLAKQAFDDAIAELDTLGEESYKDSTLIMQL
LRDNLTLWTSDMTDEA-GDEIKEA--SK---P-D-G-------AEX----
---
>At3g02520_GRF7
MS---------S---S-----REENVYLAKLAEQAERYEEMVEFMEKVAK
TV-------DTDELTVEERNLLSVAYKNVIGARRASWRIISSIEQKEESR
GNDDHVSIIKDYRGKIETELSKICDGILNLLDSHLVPTASLAESKVFYLK
MKGDYHRYLAEFKTGAERKEAAESTLVAYKSAQDIALADLAPTHPIRLGL
ALNFSVFYYEILNSPDRACSLAKQAFDEAISELDTLGEESYKDSTLIMQL
LRDNLTLWNSDINDEAGGDEIKEA--SKHEPE-E-GKPAET--GQX----
---
>At5g16050_GRF5_GF14_UPSILON
MS------SD-S---S-----REENVYLAKLAEQAERYEEMVEFMEKVAK
TV-------ETEELTVEERNLLSVAYKNVIGARRASWRIISSIEQKEDSR
GNSDHVSIIKDYRGKIETELSKICDGILNLLEAHLIPAASLAESKVFYLK
MKGDYHRYLAEFKTGAERKEAAESTLVAYKSAQDIALADLAPTHPIRLGL
ALNFSVFYYEILNSSDRACSLAKQAFDEAISELDTLGEESYKDSTLIMQL
LRDNLTLWTSDLNDEA-GDDIKEA--PK---E-V-QKVDEQ--AQPPPSQ
X--
>Os02g36974_OsGF14e
MS--------QPAELS-----REENVYMAKLAEQAERYEEMVEFMEKVAK
TV-------DSEELTVEERNLLSVAYKNVIGARRASWRIISSIEQKEESR
GNEDRCTLIKEYRGKIETELSKICDGILKLLDSHLVPSSTAPESKVFYLK
MKGDYYRYLAEFKTGAERKDAAENTMVAYKAAQDIALAELPPTHPIRLGL
ALNFSVFYYEILNSPDRACNLAKQAFDEAISELDTLSEESYKDSTLIMQL
LRDNLTLWTSDISEDA-AEEIKEA--PK---G-ESG------DGQX----
---
>Bradi3g46960
MA--------QTVELS-----REENVYMAKLAEQAERYEEMVKFMEKVAK
TV-------DSEELTVEERNLLSVAYKNVIGARRASWRIISSIEQKEESH
GNDDRVTLIKDYRGKIETELTKICDGILKLLDSHLVPSSTAPESKVFYLK
MKGDYYRYVAEFKSGAERKDAAENTMVAYKAAQDIALAELAPTHPIRLGL
ALNFSVFYYEILNSPDHACNLAKQAFDEAISELDTPSEESYKDSTLIMQL
LRDNLTLWISDISEDA-AEHIKEA--PK---G-ESG------DGQX----
---
>Os04g38870_OsGF14b
MS--------AQAELS-----REENVYMAKLAEQAERYEEMVEFMEKVAK
TV-------DSEELTVEERNLLSVAYKNVIGARRASWRIISSIEQKEESR
GNEDRVTLIKDYRGKIETELTKICDGILKLLESHLVPSSTAPESKVFYLK
MKGDYYRYLAEFKTGAERKDAAENTMVAYKAAQDIALAELPPTHPIRLGL
ALNFSVFYYEILNSPDRACNLAKQAFDEAISELDTLSEESYKDSTLIMQL
LRDNLTLWTSDISEDT-AEEIREA--PK---R-DSS------EGQX----
---
>Bradi5g12510
MS--------APAELS-----REENVYMAKLAEQAERYEEMVEFMEKVAK
TV-------DSEELTVEERNLLSVAYKNVIGARRASWRIISSIEQKEESR
GNEDRVTLIKDYRGKIETELTKICDGILKLLETHLVPSSTAPESKVFYLK
MKGDYYRYLAEFKSGAERKDAAENTMVAYKAAQDIALAELAPTHPIRLGL
ALNFSVFYYEILNSPDRACNLAKQAFDEAISELDTLSEESYKDSTLIMQL
LRDNLTLWTSDITEDT-AEEIREA--PK---G-DSG------DGQX----
---
>Os08g33370_OsGF14c
--------------MS-----REENVYMAKLAEQAERYEEMVEYMEKVAK
TV-------DVEELTVEERNLLSVAYKNVIGARRASWRIVSSIEQKEEGR
GNEEHVTLIKEYRGKIEAELSKICDGILKLLDSHLVPSSTAAESKVFYLK
MKGDYHRYLAEFKTGAERKEAAESTMVAYKAAQDIALADLAPTHPIRLGL
ALNFSVFYYEILNSPDKACNLAKQAFDEAISELDTLGEESYKDSTLIMQL
LRDNLTLWTSDLTEDG-GDEVKEA--SK---G-DAC------EGQX----
---
>Bradi3g36480
--------------MS-----REDNVYMAKLAEQAERYEEMVEYMEKVAK
TV-------DVEELTVEERNLLSVAYKNVIGARRASWRIVSSIEQKEEGR
GNEDHVTLIKDYRGKIEAELSKICDGILKLLDSHLVPMSTAAESKVFYLK
MKGDYHRYLAEFKASAERKEAAESTMVAYKAAQDIALAELAPTHPIRLGL
ALNFSVFYYEILNSPDKACNLAKQAFDEAISELDTLGEESYKDSTLIMQL
LRDNLTLWTSDLTEEG-AEEGKEA--SK---G-EAG------EGQX----
---
>Os11g34450_OsGF14d
MS---------PAEPT-----REESVYKAKLAEQAERYEEMVEYMERVAR
AA---GGASGGEELTVEERNLLSVAYKNVIGARRASWRIISSIEQKEEGR
GNDAHAATIRSYRGKIEAELARICDGILALLDSHLVPSAGAAESKVFYLK
MKGDYHRYLAEFKSGDERKQAAESTMNAYKAAQDIALADLAPTHPIRLGL
ALNFSVFYYEILNSPDRACNLAKQAFDEAISELDSLGEESYKDSTLIMQL
LRDNLTLWTSDANDDG-GDEIKEA--AA---PKEPG------D-QX----
---
>Bradi4g16640
MS---------PAEPT-----REESVYMAKLAEQAERYEEMVEFMERVAK
AT---GGAGPGEELSVEERNLLSVAYKNVIGARRASWRIISSIEQKEEGR
GNESHAATIRTYRSKIEAELAKICDGILALLDSHLVPSAGAAESKVFYLK
MKGDYHRYLAEFKSGAERKEAAESTMNAYKAAQDIALADLAPTHPIRLGL
ALNFSVFYYEILNSPDRACNLAKQAFDEAISELDSLGEESYKDSTLIMQL
LRDNLTLWTSDTNEDG-GDEIKEA--PA---PKESG------DGQX----
---
>At5g65430_GRF8
MA----------TTLS-----RDQYVYMAKLAEQAERYEEMVQFMEQL--
-V---SGATPAGELTVEERNLLSVAYKNVIGSLRAAWRIVSSIEQKEESR
KNEEHVSLVKDYRSKVETELSSICSGILRLLDSHLIPSATASESKVFYLK
MKGDYHRYLAEFKSGDERKTAAEDTMIAYKAAQDVAVADLAPTHPIRLGL
ALNFSVFYYEILNSSEKACSMAKQAFEEAIAELDTLGEESYKDSTLIMQL
LRDNLTLWTSDMQE-----QMDEA--X-----------------------
---
>At5g10450_GRF6
MA----------ATLG-----RDQYVYMAKLAEQAERYEEMVQFMEQL--
-V---TGATPAEELTVEERNLLSVAYKNVIGSLRAAWRIVSSIEQKEESR
KNDEHVSLVKDYRSKVESELSSVCSGILKLLDSHLIPSAGASESKVFYLK
MKGDYHRYMAEFKSGDERKTAAEDTMLAYKAAQDIAAADMAPTHPIRLGL
ALNFSVFYYEILNSSDKACNMAKQAFEEAIAELDTLGEESYKDSTLIMQL
LRDNLTLWTSDMQE-----QMDEA--X-----------------------
---
>At1g78300_GRF2
MA---------SG--------REEFVYMAKLAEQAERYEEMVEFMEKVSA
AV---DG----DELTVEERNLLSVAYKNVIGARRASWRIISSIEQKEESR
GNDDHVTAIREYRSKIETELSGICDGILKLLDSRLIPAAASGDSKVFYLK
MKGDYHRYLAEFKTGQERKDAAEHTLAAYKSAQDIANAELAPTHPIRLGL
ALNFSVFYYEILNSPDRACNLAKQAFDEAIAELDTLGEESYKDSTLIMQL
LRDNLTLWTSDMQDDA-ADEIKEA--AA---PKPTE------EQQX----
---
>At4g09000_GRF1
MATPGA-S---SA--------RDEFVYMAKLAEQAERYEEMVEFMEKVAK
AV---DK----DELTVEERNLLSVAYKNVIGARRASWRIISSIEQKEESR
GNDDHVSLIRDYRSKIETELSDICDGILKLLDTILVPAAASGDSKVFYLK
MKGDYHRYLAEFKSGQERKDAAEHTLTAYKAAQDIANSELAPTHPIRLGL
ALNFSVFYYEILNSPDRACNLAKQAFDEAIAELDTLGEESYKDSTLIMQL
LRDNLTLWTSDMQDDV-ADDIKEAAPAA---AKPAD------EQQS----
-X-
>At1g35160_GRF4
MAAPPASS---SA--------REEFVYLAKLAEQAERYEEMVEFMEKVAE
AV---DK----DELTVEERNLLSVAYKNVIGARRASWRIISSIEQKEESR
GNDDHVTTIRDYRSKIESELSKICDGILKLLDTRLVPASANGDSKVFYLK
MKGDYHRYLAEFKTGQERKDAAEHTLTAYKAAQDIANAELAPTHPIRLGL
ALNFSVFYYEILNSPDRACNLAKQAFDEAIAELDTLGEESYKDSTLIMQL
LRDNLTLWTSDMQDES-PEEIKEA--AA---PKPAE------EQKE----
-IX
