# Supplementary material for: Comparative Genomics of Flowering Time Pathways Using Brachypodium distachyon as a Model for the Temperate Grasses
Source: PLoS One. 2010 Apr 19;5(4):e10065. doi: 10.1371/journal.pone.0010065 (PMC2856676; doi:10.1371/journal.pone.0010065)
Supplement: Dataset S16 — Fasta formatted alignment of SOC1 and MADS51 proteins used for tree in Figure 9B. (0.02 MB TXT) [file pone.0010065.s026.txt]

>Bradi4g30090
--------------------------------------------------
-----------------------ME-------------------------
--------------------------------------G-----PRGRVS
EPPSPVPAPGLGLLCVGCVHRDKIGRIGASPLFHDHAPFPLSR-----SR
GGPSCPVSRGEAPQLMRRGPVRFSKRRAGLFKKAFELAILCDAEVALLVF
SPAGKLYEYASS-------------------R------------------
--------------------------------------------------
--------------------------------------------------
--------------------------------------------------
--------------------------------------------------
--------------------------------------------------
--------------------------------------------------
--------------------------------------------------
--------------------------------------------------
-----------------------------------V--------------
--------------------------------------------------
---------------------------------------GX---------
-----------
>Os01g69850_OsMADS51
------------------MPPPPPPHSIDPLLLLPHFSPPPHHHTHARTH
ARLRFPPPTRGGEGGELGFFGAGMA-------------------------
--------------------------------------------RRGRVQ
----------------------------------------LRRIEDKASR
-------------------QVRFSKRRAGLFKKAFELALLCDVEVALLVF
SPVGKLYEYSSS-------------------S------------------
--------------------------------------------------
--------------------------------------------------
--------------------------------------------------
--------------------------------------------------
--------------------------------------------------
--------------------------------------------------
--------------------------------------------------
--------------------------------------------------
-----------------------------------IEGTYDRYQQFAGAR
RDLNEGSTSINSDENAS-IHSRLRDITAWSLQNNADESDANQLEKLEKLL
TNALRDTKSKKMLAKQNGEGSRS--RANSSGSRGQEEGSAX---------
-----------
>Bradi2g59120
--------------------------------------------------
-----------------------MV-------------------------
--------------------------------------------RRGRVE
----------------------------------------LRRIEDRTSR
-------------------QVRFSKRRSGLFKKAFELALLCDAEVALLVF
SPAGKLYEYSSS------------------LS------------------
--------------------------------------------------
--------------------------------------------------
--------------------------------------------------
--------------------------------------------------
--------------------------------------------------
--------------------------------------------------
--------------------------------------------------
--------------------------------------------------
-----------------------------------IEGTYDRYQQFAGAV
RNTYQGGASTSNDEDPSNLQSRLREITAWSVHNNADNADASNLEKLEKLL
TDA------KRALAKQNSNRSAT--GENSNGPTG-EGGNAX---------
-----------
>Bradi2g59190
--------------------------------------------------
-----------------------MA-------------------------
--------------------------------------------RRGRVE
----------------------------------------LRRIEDRTSR
-------------------QVRFSKRRAGLFKKAFELAVLCDAEVALLVF
SPAGRLYEYASS-------------------S------------------
--------------------------------------------------
--------------------------------------------------
--------------------------------------------------
--------------------------------------------------
--------------------------------------------------
--------------------------------------------------
--------------------------------------------------
--------------------------------------------------
-----------------------------------IEGTYDRYQRFAGGR
WNLNDGDSSSNNDEDPSNIQSRLGEIASWSLQNNADDSDANKLEKLETLL
KDALRNTKS-KILAKRNSGASTSGSGENSSEPKGQEGGRAX---------
-----------
>ABF57941_TaAGL41
--------------------------------------------------
-----------------------MA-------------------------
--------------------------------------------RRGRVE
----------------------------------------LRRIEDRTSR
-------------------QVRFSKRRAGLFKKAFELVVLCDAEVALLVF
SPAGKLYEYASS-------------------S------------------
--------------------------------------------------
--------------------------------------------------
--------------------------------------------------
--------------------------------------------------
--------------------------------------------------
--------------------------------------------------
--------------------------------------------------
--------------------------------------------------
-----------------------------------IEGTYDRYQRFAGAG
TNVNGGDASSNNDGDPSNIQSTLKEIASWSIQNNADVSDANKLEKLEKLL
TDALRNTKSKKMLVQQNSGAST----------------RGW---------
-----------
>Os08g41960_OsMADS37
--------------------------------------------------
-----------------------ME-------------------------
--------------------------------------GGGRRRKRGKVE
----------------------------------------LRRIEDRTSR
-------------------QVRFSKRRSGLFKKAYELSVLCDAQVALLVF
SPAGRLYEFASS-TSSIDTI----FGRYWDLLD--TTIDL----------
NIEARESRVDCNIQLRQKERSD--DPVPKINHITQCVLESNVNE-LNIAE
LRGLEEAMTNALTVV---KNKLMMKVASVLPQSEKK--------------
--------------------------------------------------
-----------------------RKSCSISEP------------------
--------------------------------------------------
--------------------------------------------------
--------------------------------------------------
--RS----------------------------------------------
--------------------------------G-VS--------------
--------------------------------------------------
---------------------------------------SX---------
-----------
>Bradi3g41300
--------------------------------------------------
-----------------------ME-------------------------
-----------------ERRMLQEQQQEEAHGHGGKEEEGKRRKKRGKVE
----------------------------------------LRRIEDRTSR
-------------------QVRFSKRRSGLFKKAFELSVLCDVEVALIVF
SPAGRLYPFVSS-ESRYICIYTQGFGRRFSLL------------------
--------------------------------------------------
--------------------------------------------------
--------------------------------------------------
--------------------------------------------------
--------------------------------------------------
--------------------------------------------------
--------------------------------------------------
--------------------------------------------------
-----------------------------------L--------------
--------------------------------------------------
---------------------------------------CX---------
-----------
>BAF56968_TaSOC1
--------------------------------------------------
-----------------------MV-------------------------
---------------------------------------------RGKTQ
----------------------------------------MKRIENPTSR
-------------------QVTFSKRRGGLLKKAFELSVLCDAEVALVVF
SPRGRLYEFASS------------------S--MKNTIERYKTVTKDNLG
RQTVQQD-----IEKVKADAEGLSKKLDALEACKSKLLGQNLEE-CSIEE
LQSLEVKIERSLLGIRAMKTRRFEEQLSTLRQKEMKLRQDNEELYSQC--
-----------Q-------------K-EQHSALEAA---------AP--P
APATLAALPA-------PVTLAEQG----Q----------QV--------
VD-VETDLF-----------------------------------------
--------------------------------------------------
--------------------------------------------------
LGLP----------------------------------------------
--------------------------------GTGR--------------
--------------------------------------------------
---------------------------------------S----------
-----------
>Bradi1g77020_BdSOC1
MQAGRLDRRGSIWDRSTK--------------------------------
-----------------------MV-------------------------
---------------------------------------------RGKTQ
----------------------------------------LKRIENRASR
-------------------QVTFSKRRGGLRKKAHELSVLCDVEVALIVF
SPSGRLYEFASA------------------S--MQKTLERYKASTKDKTS
SPTAQQD-----IEKIKADAEGLSQKLEALEAYRRKFLGEKLEDDCSFEE
LNSLEVKMEKSLRSIRRMKTQVFEDQLAKLRQKEMTLRKENEDLRGKV--
-----------T-------------KGSENEDLQAKCKDVVDLTLVT--S
APMIAAAAAAEEEEENPPEAQPELN----K----------DA--------
MD-VETELF-----------------------------------------
--------------------------------------------------
--------------------------------------------------
IGLP----------------------------------------------
--------------------------------GRNR--------------
--------------------------------------------------
---------------------------------------SX---------
-----------
>Q9XJ60_OsMADS50
--------------------------------------------------
-----------------------MV-------------------------
---------------------------------------------RGKTQ
----------------------------------------MKRIENPTSR
-------------------QVTFSKRRNGLLKKAFELSVLCDAEVALIVF
SPRGKLYEFASA------------------S--TQKTIERYRTYTKENIG
NKTVQQD-----IEQVKADADGLAKKLEALETYKRKLLGEKLDE-CSIEE
LHSLEVKLERSLISIRGRKTKLLEEQVAKLREKEMKLRKDNEELREKC--
-----------K-------------N-Q----------------------
-PPLSAPLTVRAEDENP-----DRNINTTN----------DN--------
MD-VETELF-----------------------------------------
--------------------------------------------------
--------------------------------------------------
IGLP----------------------------------------------
--------------------------------GRSR--------------
--------------------------------------------------
---------------------------------------SSGGAAEDSQA
MPHS-------
>Os10g39130_OsMADS56
--------------------------------------------------
-----------------------MV-------------------------
---------------------------------------------RGRTE
----------------------------------------LKRIENPTSR
-------------------QVTFSKRRNGLLKKAFELSVLCDAEVALIVF
SPRGRLYEFASAP-----------------S--LQKTIDRYKAYTKDHVN
NKTIQQD-----IQQVKDDTLGLAKKLEALDESRRKILGENLEG-FSIEE
LRGLEMKLEKSLHKIRLKKTELLEQQIAKLKEKERTLLKDNENLRGK---
---------------------------HRNLEAAAL---------VA--N
HMTTTTAPAAWPRDV-P-----MTS----STAGAA-----DA--------
MD-VETDLY-----------------------------------------
--------------------------------------------------
--------------------------------------------------
IGLP----------------------------------------------
--------------------------------GTER--------------
--------------------------------------------------
---------------------------------------SS---------
----NRSETGX
>Bradi3g32090_BdSOC1-like
--------------------------------------------------
-----------------------MV-------------------------
---------------------------------------------RGKTE
----------------------------------------LKRIENTTSR
-------------------QVTFSKRRNGLLKKAFELSVLCDAEVALVVF
SPRGRLYEFASSA-----------------S--LQKTIDRYKAYTKDNVN
KKTAQQD-----IQQIRADTVGLAKKLEALEDSKRKILGENLGE-CTTQE
LHILEAKIEKSLHIIRAKKSQLLERQIAKLKEKETMLLKDNEELREK---
---------------------------QQHLAALMV---------VPSLN
HVALSPLQ---PEPE-P-----EPS----S----------DA--------
IDTVETELY-----------------------------------------
--------------------------------------------------
--------------------------------------------------
IGLP----------------------------------------------
--------------------------------GRER--------------
--------------------------------------------------
---------------------------------------SS---------
----NR-QSGX
>At4g22950_AGL19
--------------------------------------------------
-----------------------MV-------------------------
---------------------------------------------RGKTE
----------------------------------------MKRIENATSR
-------------------QVTFSKRRNGLLKKAFELSVLCDAEVALVIF
SPRSKLYEFSSS------------------S--IAATIERYQRRIKE-IG
NNHKRND----NSQQARDETSGLTKKIEQLEISKRKLLGEGIDA-CSIEE
LQQLENQLDRSLSRIRAKKYQLLREEIEKLKAEERNLVKENKDLKEKW--
-----------L-------------G-M----------------------
---------GTATIA-S-----SQSTLSSSEVNID-----DN--------
ME-VETGLF-----------------------------------------
--------------------------------------------------
--------------------------------------------------
IGPPETRQSKK---------------------------------------
--------------------------------FPPQ--------------
--------------------------------------------------
---------------------------------------NX---------
-----------
>At4g11880_AGL14
--------------------------------------------------
-----------------------MV-------------------------
---------------------------------------------RGKTE
----------------------------------------MKRIENATSR
-------------------QVTFSKRRNGLLKKAFELSVLCDAEVALIIF
SPRGKLYEFSSS------------------SS-IPKTVERYQKRIQD-LG
SNHKRND----NSQQSKDETYGLARKIEHLEISTRKMMGEGLDA-SSIEE
LQQLENQLDRSLMKIRAKKYQLLREETEKLKEKERNLIAENKMLMEKC--
-----------E-------------M-Q----------------------
---------GRGIIG-R-----ISSSSSTSELDID-----DNE-------
ME-VVTDLF-----------------------------------------
--------------------------------------------------
--------------------------------------------------
IGPPETRHFKK---------------------------------------
--------------------------------FPPS--------------
--------------------------------------------------
---------------------------------------NX---------
-----------
>At2g45660_SOC1
--------------------------------------------------
-----------------------MV-------------------------
---------------------------------------------RGKTQ
----------------------------------------MKRIENATSR
-------------------QVTFSKRRNGLLKKAFELSVLCDAEVSLIIF
SPKGKLYEFASS------------------N--MQDTIDRYLRHTKDRVS
TKPVSEE----NMQHLKYEAANMMKKIEQLEASKRKLLGEGIGT-CSIEE
LQQIEQQLEKSVKCIRARKTQVFKEQIEQLKQKEKALAAENEKLSEKWGS
HESEVWSNKNQE-------------S-T----------------------
---------GRGDEE-S-----SPSS------------------------
-E-VETQLF-----------------------------------------
--------------------------------------------------
--------------------------------------------------
IGLP----------------------------------------------
--------------------------------CSSR--------------
--------------------------------------------------
---------------------------------------KX---------
-----------
>Bradi3g00730
--------------------------------------------------
-----------------------MVAA-------AEPEEEQQIVAAADVE
MSSPEEKKKEKAVQQGR----------------------------RGRRE
----------------------------------------MRRIECATSR
-------------------QVTFSKRRSGLLKKAFELGVLCDAEVGLLVF
SPRGRLYEYAST------------------AD-LQKTIDRYLNHTKGAPA
NEKA-------------------------------------LES-AGVQ-
-------------------QKKMLDQILELREKEEKLLMENSSLREKY--
-----------HAL------PLLELA-T----------------------
---------RTVEAA-H-----ARSPGATIGGGEEAPEDNDDERRRRQKD
VEDVETELV-----------------------------------------
--------------------------------------------------
--------------------------------------------------
IGRP----------------------------------------------
--------------------------------G-TH--------------
--------------------------------------------------
---------------------------------------IX---------
-----------
>Os06g01890
--------------------------------------------------
-----------------------MAAA-------G--GQQRR--------
----------------R----------------------------GGRRE
----------------------------------------MRRIEDTTRR
-------------------QVTFSKRRKGLLKKASELSVLCDAEVALLVF
SPRGRFFHFASA------------------PS-LEGTIDRYISHTQEAPA
NKKPREL----TNMKSQSE--TLAMEIDTVEAYTRKMQGENLES-CSLQE
LHGLEMQMEKSLSSIRLQKQKKLMDKISQLQQQEKILSEENALLLDQG--
-----------KVQHAPIGAPAREMN-Q----------------------
---------NQHVQD-I---------------------------------
--DVDTELV-----------------------------------------
--------------------------------------------------
--------------------------------------------------
IGRR----------------------------------------------
--------------------------------X-----------------
--------------------------------------------------
--------------------------------------------------
-----------
>Os02g01355
--------------------------------------------------
-----------------------MAAAAAGMGGGG--GVQHQETTTTVVQ
VAAEASRKKVEVRSAGR----------------------------RGRRE
----------------------------------------MRRIEDATSR
-------------------QVTFSKRRSGLLKKAFELSVLCDAEVALIVF
SPRGRLYQFASA------------------SSDLQRTIDRYLNHTKNSSA
HEEGEES----CVQKWRSEATTLGKKIEAIEGYKSKLLGEGLGS-CSVQE
LQELEVQLEKSLCSIRQKKQKMLMDQILELREKEMNLLKENMVLRDQC--
-----------KALSSPWSTSVGELK-N----------------------
---------KQADDD-V-----HRHEDYSGGGVRD-----DDDRRM----
MEDVETDLV-----------------------------------------
--------------------------------------------------
--------------------------------------------------
IGRP----------------------------------------------
--------------------------------G-S---------------
--------------------------------------------------
---------------------------------------IX---------
-----------
>Os02g01365
--------------------------------------------------
-----------------------MAAAAAGMGGGG--GVQHQETTTTVVQ
VAAEASRKKVEVRSAGR----------------------------RGRRE
----------------------------------------MRRIEDATSR
-------------------QVTFSKRRSGLLKKAFELSVLCDAEVALIVF
SPRGRLYQFASA------------------SSDLQRTIDRYLNHTKNSSA
HEEGEES----CVQKWRSEATTLGKKIEAIEGYKSKLLGEGLGS-CSVQE
LQELEVQLEKSLCSIRQKKQKMLMDQILELREKEMNLLKENMVLRDQC--
-----------KALSSPWSTSVGELK-N----------------------
---------KQADDD-V-----HRHEDYSGGGVRD-----DDDRRM----
MEDVETDLAAANQAGKVLKKGKKKQAKDELDRQKQAEKKRRRLEKALANS
AAIISELEKKKQKKREEQQRLDEEGAAIAEAVALHVLIGEDSDEPCHLML
NKHRRCNHWDHSAGFDFAVDAQGADIYPPDGLIQCADHVYAPKGRCIDWG
IGQP-------LPSWGEVKDLQLQAPCYQGMFHQSVACPGFIAAQAVSSL
QIGGDSSDITSPSQGATVVNRMLGATNRLNLYR-E---------------
--------------------------------------------------
---------------------------------------IX---------
-----------
