# Supplementary material for: Comparative Genomics of Flowering Time Pathways Using Brachypodium distachyon as a Model for the Temperate Grasses
Source: PLoS One. 2010 Apr 19;5(4):e10065. doi: 10.1371/journal.pone.0010065 (PMC2856676; doi:10.1371/journal.pone.0010065)
Supplement: Dataset S17 — Fasta formatted alignment of VRN1 proteins used for tree in Figure 10A. (0.01 MB TXT) [file pone.0010065.s027.txt]

>Os12g31748_OsMADS20
MGRGKVQVRRIENEVSRQVTFSKRRPGLLKKAHEIAVLCDVDVAAIVFSA
KGNLFHYASSH-TTMERILEKYDRHELLSEGNNVIEEFPELE--------
-----------------------GSMSYDHIKLRGRIEALKKSQRNLMGQ
ELDSLTLQDIQQLENQIDTSLNNIRSR--------------KEKLLMEKN
TILEKK-------ITELETL------------HTCI--RASP--------
---------TKAAAPPACNTADAFVPN--------------LNICCGDSG
EPETVTAP-L---GWT-------SS--N----------------------
-------------------------------------------NGLP---
------------------------------WWM--LQSSSNGK-----SX
------------
>Bradi4g06870
MGRGKVHLRRIENKVSRQVTFSKRRSGLLKKARELAVLCDADIAAIVFSA
NGNLYTY-STQ-SSMDKILERYQRCSL-SEG-GVIEDYSELE--------
-----------------------GSTNSDHILLRSQVEALRKSERNLMGE
QLGSLTQRGVQQLEQQIGDALRSIRLR--------------R--------
--VSPG-------LGLIDDT------------HTRP--VGSS--------
---------GSEG-----HMAVVFLPG--------------AN--HGFKF
KLDPVSRPDF---LLA-------NS--I----------------------
-------------------------------------------RELR---
------------------------------------NKASLSK-----YX
------------
>Os03g54160_OsMADS14
MGRGKVQLKRIENKINRQVTFSKRRSGLLKKANEISVLCDAEVALIIFST
KGKLYEY-ATD-SCMDKILERYERYSY-AEK-VLISAESDTQ--------
-----------------------GNWCHEYRKLKAKVETIQKCQKHLMGE
DLESLNLKELQQLEQQLENSLKHIRSRKSQLMLESINELQRKEKSLQEEN
KVLQKENPCSFLQLVEKQKV------------QKQQ--V-QW--------
---------D--------QT------Q--------------PQ--TS-SS
SSSFMMRE-A---LPT-------TN--I------------S-NY------
-------PAAA-----GERIEDVAA-------GQ-PQHV--RIG-LP---
------------------------------PWM--L---SHIN-----GX
------------
>Bradi1g08340_VRN1_FUL1
MGRGKVQLKRIENKINRQVTFSKRRSGLLKKAHEISVLCDAEVALIIFST
KGKLYEF-ATD-SCMDKILERYERYSY-AEK-VLVSTESEIQ--------
-----------------------GNWCHEYRKLKAKVETIQKCQKHLMGE
DLESLNLKELQQLEQQLESSLKHIRSRKNQLMHESISELQRKERSLQEEN
KALQKE-------LVEKQKA------------HTQQ--A-QW--------
---------E--------QT------H--------------PQ--TS-SS
SSS-MQRE-A---PPT-------TN--I------------S-NR------
-------PAAA-----GERTEE-AA-------GQ-AQ-A--RVG-LP---
------------------------------PWM--V---SHIS-----G-
------------
>AAW73221_TaVRN1
MGRGKVQLKRIENKINRQVTFSKRRSGLLKKAHEISVLCDAEVGLIIFST
KGKLYEF-STE-SCMDKILERYERYSY-AEK-VLVSSESEIQ--------
-----------------------GNWCHEYRKLKAKVETIQKCQKHLMGE
DLESLNLKELQQLEQQLESSLKHIRSRKNQLMHESISELQKKERSLQEEN
KVLQKE-------LVEKQKA------------HA----A-QQ--------
---------D--------QT------Q--------------PQ--TS-SS
SSSFMLRD-A---PPA-------AN--T------------S-IH------
-------PAAT-----GERAED-AA-------VQ-PQ-APPRTG-LP---
------------------------------PWM--V---SHIN-----G-
------------
>Os07g01820_OsMADS15
MGRGKVQLKRIENKINRQVTFSKRRNGLLKKAHEISVLCDAEVAAIVFSP
KGKLYEY-ATD-SRMDKILERYERYSY-AEK-ALISAESESE--ITLPQL
TTCTASRSTHGICFQYCLMSKTLGNWCHEYRKLKAKIETIQKCHKHLMGE
DLESLNLKELQQLEQQLESSLKHIISRKSHLMLESISELQKKERSLQEEN
KALQKE-------LVERQKN----V------RGQQQ--VGQW--------
---------D--------QT------QVQAQA----QAQPQAQ--TS-SS
SSS-MLRD-QQALLPP-------QN--I------------C-YP------
-------PVMM-----GERNDA-AAAAAVAAQGQ-VQ-L--RIGGLP---
------------------------------PWM--L---SHLN-----AX
------------
>Bradi1g59250_BdFUL2
MGRGKVQLKRIENKINRQVTFSKRRNGLLKKAHEISVLCDAEVAVVVFSP
KGKLYEY-ATD-SSMDKILERYERYSY-AEK-ALISAESESE--------
-----------------------GNWCHEYRKLKAKIETIQKCHKHLMGE
DLDSLNLKELQQLEQQLESSLKHIRSRKSHLMMESISELQKKERSLQEEN
KALQKE-------LVERQKA----A-SRQQQQQQQQQQV-QW--------
---------EQHA-----HT------QAQAHAQAQAQTQAQAQ--TS-SS
SSSFMMRDHQQARVPQ-------QN--I------------CSYP------
-------PATM-----G----G-E-SSSVAAPGQ-GQ-I--RIGGLP---
------------------------------PWM--L---SHLN-----AX
------------
>ABF57930_TaAGL29
MGRGKVQLKRIENKINRQVTFSKRRNGLLKKAHEISVLCDAEVAVIVFSP
KGKLYEY-ATD-SSMDKILERYERYSY-AEK-ALISAESESE--------
-----------------------GNWCHEYRKLKAKIETIQKCHKHLMGE
DLDSLNLKELQQLEQQLESSLKHIRSRKSHLMMESISELQKKERSLQEEN
KALQKE-------LVERQKA----AASRQQQQQQQQ--M-QW--------
---------EHQA-----QT------QTHAHT----QNQPQAQ--TS-SS
SSSFMMRD-QQAHAPQ-------QN--I------------CSYP------
-------PVTM-----G----G-EAAAAAAAPGQQAQ-L--RIGGLP---
------------------------------PWM--L---SHLN-----A-
------------
>At1g69120_AP1
MGRGRVQLKRIENKINRQVTFSKRRAGLLKKAHEISVLCDAEVALVVFSH
KGKLFEY-STD-SCMEKILERYERYSY-AER-QLIAPESDVN--------
-----------------------TNWSMEYNRLKAKIELLERNQRHYLGE
DLQAMSPKELQNLEQQLDTALKHIRTRKNQLMYESINELQKKEKAIQEQN
SMLSKQ-------IKEREKILRAQ--------QEQW--D-QQ--------
---------N--------Q---------------------------G-HN
MP----PP-L---PPQQHQIQHPYM--LSHQPSPFLNMGGL-YQ------
-------EDDP----------------------M-AM-RRNDL-------
---------------------------------------ELTL-----EP
VYNCNLGCFAAX
>At1g26310_CAL1
MGRGRVELKRIENKINRQVTFSKRRTGLLKKAQEISVLCDAEVSLIVFSH
KGKLFEY-SSE-SCMEKVLERYERYSY-AER-QLIAPDSHVNAQ------
-----------------------TNWSMEYSRLKAKIELLERNQRHYLGE
ELEPMSLKDLQNLEQQLETALKHIRSRKNQLMNESLNHLQRKEKEIQEEN
SMLTKQ-------IKERENILRTK--------QTQC--E-QL--------
---------N--------R---------------------------SVDD
VP----QP-Q---PFQH---PHLYM--IAHQTSPFLNMGGL-YQ------
-------EEDQ----------------------T-AM-RRNNL-------
---------------------------------------DLTL-----EP
IYN-YLGCYAAX
>At3g30260_AGL79
MGRGRVQLRRIENKIRRQVTFSKRRTGLVKKAQEISVLCDAEVALIVFSP
KGKLFEY-SAG-SSMERILDRYERSAY-AGQ-DIPTPNLDSQ--------
-----------------------GECSTECSKLLRMIDVLQRSLRHLRGE
EVDGLSIRDLQGVEMQLDTALKKTRSRKNQLMVESIAQLQKKEKELKELK
KQLTKK-------AGEREDF------------QTQ---------------
---------N--------L---------------------------S-HD
LASLATPP-F---ESPH---ELRRT--ISPPPPP-LSSGDT-SQ------
-------RDGV-----GE----VAA-------GT-LI-RRTNAT-LP---
------------------------------HWM--P---QLTG-----EX
------------
>At5g60910_FUL
MGRGRVQLKRIENKINRQVTFSKRRSGLLKKAHEISVLCDAEVALIVFSS
KGKLFEY-STD-SCMERILERYDRYLY-SDK-QLVGRDVSQS--------
-----------------------ENWVLEHAKLKARVEVLEKNKRNFMGE
DLDSLSLKELQSLEHQLDAAIKSIRSRKNQAMFESISALQKKDKALQDHN
NSLLKK-------IKEREKK------------TGQQ--EGQL--------
---------V--------Q---------------------------C-SN
SS----SV-L---LPQ-------YC--V------------T-SS------
-------RDGFVERVGGE----NGG-------AS-SL-TEPNSL-LP---
------------------------------AWMLRP---TTTN-----EX
------------
>Bradi1g21980
MGRGPVQLRRIENKINRQVTFSKRRNGLLKKAHEISVLCDAEVALIVFST
KGKLYEY-SSQDSSMDVILERYQRYSF-EER-AVLDPNIGDQ--------
-----------------------ANWGDEYGRLKIKLDALQKSQRQLLGE
QLEPLTTRELQQLEQQLDSSLKHIRSRKNQLLFDSISELQKKEKSLKDQN
GVLQKH-------LVETEKE------------KNNA--LSNIQHREQLNE
KNTALPNTHDREQ-----QN------G--------------AT--TS-SP
SPTPLTVLDS---MPN-------LNIGY------------YASHIHCIDV
CSRHINLEK------------------------------QEENQNLSRLQ
HKQTAASYRHGCSAPSVTDEGFQCPHVTLHPKG--I---SVPSGVHHGSX
------------
>ABF57915_TaAGL10
MGRGPVQLRRIENKINRQVTFSKRRSGLLKKAHEISVLCDAEVALIVFST
KGKLYEY-SSQDSSMDVILERYQRYSF-EER-AVLDPSIGNQ--------
-----------------------ANWGDEYGSLKIKLDAFQKSQRQLLGE
QLGPLTTKELQQLEQQLDSSLKHIRSRKNQLLFESISELQKKEKSLKDQN
GVLQKH-------LVETEKE------------KNNV--LSNIHHQEQLNG
AT----NINHQEQ-----LN------G--------------AT--TS-SP
SPTPATAQDS---MAT-------PNIGP------------YQSS------
-------ESGG-----GN----PEP-------QP-SP-AQANNSNLP---
------------------------------PWM--L---STIS-----SR
------------
>Os07g41370_OsMADS18
MGRGPVQLRRIENKINRQVTFSKRRNGLLKKAHEISVLCDADVALIVFST
KGKLYEF-SSH-SSMEGILERYQRYSF-DER-AVLEPNTEDQ--------
-----------------------ENWGDEYGILKSKLDALQKSQRQLLGE
QLDTLTIKELQQLEHQLEYSLKHIRSKKNQLLFESISELQKKEKSLKNQN
NVLQK--------LMETEKE------------KNNA--IINT--------
---------NREE-----QN------G--------------AT--PS-TS
SPTPVTAPDP---IPT-------TN--N------------SQSQ------
-------PRGS-----GE----SEA-------QP-SP-AQAGNSKLP---
------------------------------PWM--L---RTSH-----TX
------------
