# Supplementary material for: Comparative Genomics of Flowering Time Pathways Using Brachypodium distachyon as a Model for the Temperate Grasses
Source: PLoS One. 2010 Apr 19;5(4):e10065. doi: 10.1371/journal.pone.0010065 (PMC2856676; doi:10.1371/journal.pone.0010065)
Supplement: Dataset S18 — Fasta formatted alignment of VRN2/ZCCT proteins used for tree in Figure 11B. (0.00 MB TXT) [file pone.0010065.s028.txt]

>Os10g41100_OsP
REAKVMRYKEKRKRRRYEKQIRYASRKAYAEMRPRVKGRFAKVPDG----ELDGATPPPPSSA-----AGGGYEPGRLDLG-WFRSX
>Bradi3g33340�_BdCO9
REAKLMRYKEKRKRRRYEKQIRYASRKAYAEMRPRVKGRFAKVPDAGDVDHLQGSAPPPPPSQQQPAQAAAGYDPGRLDLG-WFRSX
>AAL99271_HvCO9
REAKLMRYKEKRKRRRYEKQIRYASRKAYAEMRPRVKGRFAKVPDGG-----EGAAPSPP---QQPTQAA-GYEPSRLDLG-WFRS-
>Os07g15770_OsGhd7
REAKLMRYKEKRKKRCYEKQIRYASRKAYAEMRPRVRGRFAKEPDQ------EAVAPP----------ST-YVDPSRLELGQWFRX-
>AAS58482_TmCCT2
REAKVMRYREKRKRRCYDKQIRYESRKAYAELRPRVNGCFVKVP--------EAAASSSPP-------AS-PYDPSKLHLG-WFQ--
>AAS60249_HvZCCTa
REAKVMRYREKRKRRRYDKQIRYESRKAYAELRPRVNGRFAKVP--------EAVVSPSPP-------TS-PHDPSKLHLG-WF---
>AAS60250_HvZCCTb
REAKVMRYREKRKKRRYDKQIRYESRKAYAELRPRVNGRFVKVP--------EAAASPSPP-------AS-PHDPSELHLG-WF---
>AAS60238_TmZCCT1
RAAKVMRYREKRKRRRYDKQIRYESRKAYAELRPRVNGRFVKVP--------EAMASPSSP-------AS-PYDPSKLHLG-WFR--
>AAT96853_HvZCCTc
REANVMMYREKRKRRRYDKQIRYEARKAYAELRPRVNGRFVKIP--------EVTAPPSPP-------AS-PYDPSKLHLG-WF---
>Bradi3g10010
REAKVMRYREKKKRRRYEKQIRYESRKAYAEMRPRVKGRFAKVP--------GSAAPPSPP-------PSGSYDPSKLDLG-WLRX-
