# Supplementary material for: Comparative Genomics of Flowering Time Pathways Using Brachypodium distachyon as a Model for the Temperate Grasses
Source: PLoS One. 2010 Apr 19;5(4):e10065. doi: 10.1371/journal.pone.0010065 (PMC2856676; doi:10.1371/journal.pone.0010065)
Supplement: Dataset S19 — Fasta formatted alignment of FD proteins used for tree in Figure 12. (0.01 MB TXT) [file pone.0010065.s029.txt]

>Os09g36910_OsbZIP77
-------AAGDRRKRRMIKNRESAARSRARKQARVNNLETEVEQLKQENK
MLRVKYE-------Q---LR------------KTVEVPV--P-V------
-------------------------------------------------R
RTLQR-
>Bradi4g36587_BdDFL1
-------GPVERRKKRMIKNRESASRSRARKQAHVTQLESEVRELQLEND
ELRIKYD-------Q---LK------------ASVEAPV--P-V------
-------------------------------------------------K
RTLKR-
>ABK91939_ZmDFL1
-------GGTDRRKKRMIKNRESAARSRARKQAYVRELETKVQLLQQENE
SLRVKYD-------E---LR------------ESVEVAV--P-M------
-------------------------------------------------V
R---K-
>Os08g43600_OsbZIP69
-------GGVERRKRRAMKNRESAERSRARKQAYLQELEQEVRLLRAENA
ALRHQCH-------Q---LK------------AAAAEAE--A-E------
-------------------------------------------------A
A---A-
>Os02g58670_OsbZIP24
-------EEEERKTIRMMKNRESALRSRARKRAYVQELEKEVRRLVNENL
KLKRHCK-------Q---LK------------TEMAALI--Q-Q------
-------------------------------------------------P
T---N-
>Bradi3g60870
-------EEDEQRSVRMMKNRESALRSRARKRAYVQELEKEVSRLVDHNL
KLKRQCK-------Q---LK------------TEMAALV--Q-A------
-------------------------------------------------Q
Q---Q-
>ABZ91911_TaFDL13
------SSDDGHKSVRAMKNRESALRSRARKRAYTQELEKEVRRLVEDNL
KLKRQCKQARLLLFF---LQ------------CHLSFLL--A--------
--------------------------------------------------
------
>ABZ91912_TaFDL15
------SSDDGHKSIRAMKNRESALRSRARKRAYTQELEKEVRRLVEDNL
KLKRQCK-------L---LQ------------SEIAALT--A-Q------
-------------------------------------------------Q
A---S-
>Os06g50600_OsbZIP55
------SGD-DRRTIRMMRNRESALRSRARKRAYVEELEKEVRRLVDDNL
NLKKQCK-------E---LK------------QEVAALV--M-P------
-------------------------------------------------T
K---S-
>Os06g50830_OsbZIP56
------SGD-DRRTIRMMRNRESALRSRARKRAYVEELEKEVRRLVDDNL
NLKKQCK-------E---LK------------QEVAALV--M-P------
-------------------------------------------------T
K---S-
>Bradi1g29920
-------GDEDRRTVRMMRNRESALRSRARKRAYVEELEKEVRRLVDDNL
KLKKQCK-------E---LK------------QEVAALV--L-P------
-------------------------------------------------S
K---S-
>Os06g50480_OsbZIP54
------SGD-DRRTIRMMRNRESALRSRARKRAYVEELEKEVRRLVDDNL
NLKKQCK-------EGSGMR------------EDIVC-------------
--------------------------------------------------
------
>Bradi2g24120
--D----RAATQRQKRMIKNRESAARSRERKQAYIAELEAQVTQLEEEHA
ELLREQE-------E---QNEKRLNE-----L--KEQAF----Q------
--------------------------------------------------
------
>Os05g36160_OsbZIP40
-------RAAMQRQKRMIKNRESAARSRERKQAYIAELEAQVAELEEEHA
QLLREQE-------E---KNQKRLKE-----V--S--------L------
--------------------------------------------------
------
>Bradi2g56080
-------RAAMQRQKRMIKNRESAARSRERKQAYIAELESLVSQLEEENA
HLSREQE-------E---QNEKRLKE-----A--V--------QVLA---
--------------------------------------------------
------
>Os01g64730_OsbZIP12
-------RAAMQRQKRMIKNRESAARSRERKQAYIAELESLVTQLEEENA
KMFKEQE-------E---QHQKRLKE-----L--K--------EMVV---
--------------------------------------------------
------
>At5g44080
-------KAAAQRQRRMIKNRESAARSRERKQAYQVELEALAAKLEEENE
LLSKEIE-------D---KRKERYQK-----L--M--------EFVI---
--------------------------------------------------
------
>At1g03970_GBF4
-------KAAAQRQKRMIKNRESAARSRERKQAYQVELETLAAKLEEENE
QLLKEIE-------E---STKERYKK-----L--M--------EVLI---
--------------------------------------------------
------
>Os01g59760_OsbZIP09
-------KLMERRQKRMIKNRESAARSRARKQAYTNELENKVSRLEEENV
RL-------------------KRQKE-----L-----------DELICAV
PVPEPKYQLRRT--------------SSA---------------------
------
>ABZ91908_TaFDL2
-------KVVERRQKRMIKNRELAARSRARKQAYTNELENKVSRLEEENE
RL-------------------KKQKE-----L-----------DMMITSA
PPPEPKYQLRRT--------------SSA---------------------
------
>Bradi2g21820_BdFDL2
-------KVVERKQKRMIKNRESAARSRARKQAYTNELENKVSRLEEENE
RL-------------------KKQKE-----L-----------DMIIFSA
PPPEPKYQLRR---------------------------------------
------
>Bradi2g53060
-------KFVERRQKRMIKNRESAARSRARKQAYTNELENKVSRLEEENE
RL-------------------KKQKE-----L-----------DMLLCSV
ALPEPKYQLRRT--------------CSA---------------------
------
>Os05g41070_OsbZIP42
-------KLVERRQKRMIKNRESAARSRARKQAYTNELENKVLRLEEENE
RL-------------------KKQKE-----L-----------DEILNS-
--------------------------------------------------
------
>ABZ91910_TaFDL6
-------KVADRRQKRMIKNRESAARSRARKQAYTNELECKLSCLEEENK
RL-------------------KREKE-----L-----------DMLLKSA
PSPEPKRHLRRT--------------RST---------------------
------
>ABZ91909_TaFDL3
-------KVADRRQKRMIKNRESAARSRARKQAYTNELECKLSCLEEENK
RL-------------------KREKE-----L-----------DMLLKS-
--------HRRT--------------RSTSF-------------------
------
>Bradi4g43850_BdFDL36
-------KVVDRRQKRMIKNRESAARSRARKQAYTNELECKLSCLEEENK
RL-------------------KREKE-----L-----------DRLLKS-
--------------------------------------------------
------
>At3g56850_AREB3
-------KTVERRQKRMIKNRESAARSRARKQAYTHELEIKVSRLEEENE
RL-------------------RKQKE-----V-----------EKILPSV
PPPDPKRQLRRT--------------SSA---------------------
------
>At2g41070_AtbZIP12
-------KTVERRQKRMIKNRESAARSRARKQAYTHELEIKVSRLEEENE
KL-------------------RRLKE-----V-----------EKILPSE
PPPDPKWKLRRT--------------NSA---------------------
------
>Os07g48660_OsbZIP62
-------KTVERRQKRMIKNRESAARSRARKQAYTNELENKISRLEEENQ
RL-------------------REHKA-----V------------------
----------------------------A--DFSTFPSCVDFLKAFLTQ-
------
>Bradi1g63840
-------KTVERRKKRMIKNRESAARSRARKQAYTNELENKISRLEEENE
LL-------------------RSYKA-----F-----------EPVVHYV
PQEEPKNQLRRR--------------NSA---------------------
------
>Os03g20650_OsbZIP29
-------KTVERRKKRMIKNRESAARSRARKQAYTNELENKISRLEEENK
RL-------------------RMHKVSKPV-F------------------
----------------------------V---------------------
------
>Os09g28310_OsbZIP72
-------KVVERRQRRMIKNRESAARSRARKQAYTLELEAEVQKLKEMNK
ELERKQA-------D---IMEMQKNE-----V---------E-EMI----
------KD------------------------------------------
------
>Bradi4g32090
-------KVVERRQRRMIKNRESAARSRARKQAYTMELEAEVQKLKELNQ
KLEREQA-------E---IMEMQKNE----DV---------P-EM-----
------KD---------QFGR-----------------------------
------
>At1g45249_ABF2
-------KVVERRQRRMIKNRESAARSRARKQAYTVELEAEVAKLKEEND
ELQRKQA-------R---IMEMQKNQ-----E---------T-EM-----
------RN------------------------------------------
------
>Os08g36790_OsbZIP66
-------KVVERRQRRMIKNRESAARSRARKQAYTMELEAEVQKLKEQNM
ELQKKQE-------E---IMEMQKNF-----F---------P-EM-----
------QK------------------------------------------
------
>Bradi3g38200
-------KVVERRQRRMIKNRESAARSRARKQAYTMELEAEVQKLKEQNE
ELQKKQE-------E---MLEMQKN-------------------------
-------K-------------ALEVINNP---------------------
------
>Os06g10880_OsbZIP46
-------KVVERRQRRMIKNRESAARSRARKQAYIMELEAEVAKLKEQKA
ELQKKQV-------E---MIQKQNDE-----V---------M-ERI----
------TQLRRTLTGPC---------------------------------
------
>Os02g52780_OsbZIP23
-------KVVERRQRRMIKNRESAARSRQRKQAYMMELEAEVAKLKELND
ELQKKQD-------E---MLEQQKNE-----V---------L-ERM----
------SR------------------------------------------
------
>Bradi3g57960
-------KVVERRQRRMIKNRESAARSRQRKQSYMMELETEVAKLKERNE
ELQKNQV-------E---MLERQKNE-----V---------F-ENI----
------RR------------------------------------------
------
>Bradi1g46060
-------KVVERRQRRMIKNRESAARSRQRKQAYIMELEAEVAKLKEHNE
ELQKKQV-------E---MLKEQKNE------------------------
--------------------------------------------------
------
>At4g34000_ABF3
-------KVIERRQKRMIKNRESAARSRARKQAYTMELEAEIAQLKELNE
ELQKKQV-------E---IMEKQKNQ-----L---------L-EPL----
------RQ------------------------------------------
------
>At1g49720_ABF1
-------KVVERRQKRMIKNRESAARSRARKQAYTLELEAEIESLKLVNQ
DLQKKQA-------E---IMKTHNSE-----L---------K-EFS----
------KQ------------------------------------------
------
>At3g19290_ABF4
-------KVIERRQRRMIKNRESAARSRARKQAYTLELEAEIEKLKKTNQ
ELQKKQA-------E---MVEMQKNE-----L---------K-ETS----
------KR------------------------------------------
------
>Os01g64000_OsbZIP10
-------KTVERRQRRMIKNRESAARSRARKQAYTVELEAELNYLKQENA
RLKEAEK-------T---VLLTKKQM-----L--VEKMM----E------
--------------------------------------------------
------
>Bradi2g55550
-------MSMERRHRRMIKNRESAARSRARRQAYTVELEAELDKLKEENA
RLKAQEG-------S---ILMAKQQK-----M--ENEMM----E------
--------------------------------------------------
------
>At2g36270_ABI5
-------KVVERRQRRMIKNRESAARSRARKQAYTVELEAELNQLKEENA
QLKHALA-------E---LERKRKQQ-----Y--FE-SL----K------
--------------------------------------------------
------
>At3g44460_AtbZIP67
---PPE-ILMERRQRRMIKNRESAARSRARRQAYTVELELELNNLTEENT
KLKEIVE-------E---NEKKRRQE-----I--ISRSK----Q------
--------------------------------------------------
------
>Bradi3g00300
-------GGCERRQRRMIKNRESAARSRARKQAYTNELELELAQLRRDNQ
MLLKRHQ-------D---LNAR---------L--AMEAQVPD-R------
--------------------------------------------------
------
>At5g42910_AtbZIP15
-------QFVDKKLRRKIKNRESAARSRARKQAQTMEVEVELENLKKDYE
ELLKQHV-------E---LRKR---------Q--MEPGMISL-H------
--------------------------------------------------
------
>At2g17770_Q7PCC6_FDP
-------TRGDRRYKRMIKNRESAARSRARKQAYTNELELEIAHLQTENA
RLKIQQE-------Q---LK--------------IAEAT--QNQ------
-------------------------------------------------V
K---KT
>At4g35900_Q84JK2_FD
NE-----GSGNRRHKRMIKNRESAARSRARKQAYTNELELEVAHLQAENA
RLKRQQD-------Q---LK--------------MAAAI--Q-Q------
-------------------------------------------------P
K---K-
