# Supplementary material for: Comparative Genomics of Flowering Time Pathways Using Brachypodium distachyon as a Model for the Temperate Grasses
Source: PLoS One. 2010 Apr 19;5(4):e10065. doi: 10.1371/journal.pone.0010065 (PMC2856676; doi:10.1371/journal.pone.0010065)
Supplement: Dataset S20 — Fasta formatted alignment of FLC proteins used for tree in Figure 13A. (0.00 MB TXT) [file pone.0010065.s030.txt]

>At5g23260_AGL32
-------MGRGKIEIKKIENQTARQVTFSKRRTGLIKKTRELSILCDAHI
GLIVFSATGKLSEFCSEQNRMPQLIDRYLHTNGLRLPDHHDDQEQL----
-------HHEMELLRRETC-----------------NLELRLRPFHGHDL
ASIPPNELDGLERQLEHSVLKVRERKQQL-----ENLSRKRRMLEEDNNN
MYRWLHEHRA-------------AMEFQQAGIDTKPGEYQQFIEQLQCYK
P--------------GEY------QQFLEQQQQQPN------SVLQLATL
PSEIDPTY---------NLQLAQPNLQ----NDPTAQNDX--
>Bradi5g21700
-------MGRGKVELKKIENTTSRQVTFSKRRMGLLKKANELAILCDAQI
GVVIFSGSGKMYEYSSPPWRITTIFDRYLKAPSTRF-DEMDIQQRI----
-------IHEMTRMKDESN-----------------RLKIIMRQYMGEDL
GSLTLQDVLNLEQQIDFSLYKIRLRKQQL-----LD----QQLLEMRHGE
MH--IPEDQS-------------SYLCH---MDPASGQQSQAAEMI---D
P--------------KLFPLWDVGSQLYSQDAESSM------TALKLSPQ
LQE----Y---------KLQPLQPNLQEADLHGYVLRLWX--
>Os04g52410_OsMADS31
-------MGRGRVELKKIENPTNRQVTFSKRRMGLLKKANELAILCDAQI
GVIVFSGTGKMYEYSSPPWRIANIFDRYLKAPSTRF-EEMDVQQRI----
-------IQEMTRMKDENN-----------------RLRIIMRQYMGDDL
ASLTLQDVSNLEQQIEFSLYKVRLRKQQL-----LD----QQLLEM----
--------HSRVCNKRIYRFSILPYLIH---Y----------IEII---K
--------------------------------------------------
--------------------------------------FX--
>At5g65050_MAF2
-------MGRKKVEIKRIENKSSRQVTFSKRRNGLIEKARQLSILCESSI
AVLVVSGSGKLYKSASGDN-MSKIIDRY------EI-HHADELEAL----
-------DLAEKTRNYLPLK---------------ELLEIVQSKLEESNV
DNASVDTLISLEEQLETALSVTRARKTELMMGEVKSLQK-----------
----------------------------------------T---VG---K
---------------KTFLVIEGDRG-MSWENGSGNKVRETLPLLKX---
------------------------------------------
>At5g65060_MAF3
-------MGRRKVEIKRIENKSSRQVTFSKRRKGLIEKARQLSILCESSI
AVVAVSGSGKLYDSASGDN-MSKIIDRY------EI-HHADELKAL----
-------DLAEKIRNYLPHK---------------ELLEIVQSKLEESNV
DNVSVDSLISMEEQLETALSVIRAKKTELMMEDMKSLQEREKLLIEENQI
L-------------------------------------ASQ---VG---K
---------------KTFLVIEGDRG-MSRENGSGNKVPETLSLLKX---
------------------------------------------
>At1g77080_FLM
-------MGRRKIEIKRIENKSSRQVTFSKRRNGLIDKARQLSILCESSV
AVVVVSASGKLYDSSSG-----------------------DEIEALFKPE
KPQCFELDLEEKIQNYLPHK---------------ELLETVQSKLEEPNV
DNVSVDSLISLEEQLETALSVSRARKAELMMEYIESLKEKEKLLREENQV
L-------------------------------------ASQ---MG---K
---------------NTLLATDDERG-MFPGSSSGNKIPETLPLLNXATG
ATG----X---------DG--------XSGATGATGATGATG
>At5g65070_MAF4
-------MGRRKVEIKRIENKSSRQVTFCKRRNGLMEKARQLSILCESSV
ALIIISATGRLYSFSSGDS-MAKILSRY------EL-EQADDLKTL----
-------DLEEKTLNYLSHK---------------ELLETIQCKIEEAKS
DNVSIDCLKSLEEQLKTALSVTRARKTELMMELVKTHQEKEKLLREENQS
L-------------------------------------TNQLIKMG---K
M--------------KKSVEAEDARA-MSPESSSDNKPPETLLLLKX---
------------------------------------------
>At5g65080_MAF5
MCRKSEAMGRRRVEIKRIENKSSRQVTFCKRRNGLMEKARQLSILCGSSV
ALFIVSSTGKLYNSSSGDS-MAKIISRF------KI-QQADDPETL----
-------DLEDKTQDYLSHK---------------ELLEIVQRKIEEAKG
DNVSIESLISMEEQLKSALSVIRARKTELLMELVKNLQDKEKLLKEKNKV
L-------------------------------------ASE---VG---K
L--------------KKILETGDERAVMSPENSSGHSPPETLPLLKX---
------------------------------------------
>At5g10140_FLC
-------MGRKKLEIKRIENKSSRQVTFSKRRNGLIEKARQLSVLCDASV
ALLVVSASGKLYSFSSGDN-LVKILDRY------GK-QHADDLKAL----
-------DHQSKALNYGSHY---------------ELLELVDSKLVGSNV
KNVSIDALVQLEEHLETALSVTRAKKTELMLKLVENLKEKEKMLKEENQV
L-------------------------------------ASQ---ME---N
---------------NHHVGAEAEME-MSPAGQISDNLPVTLPLLNX---
------------------------------------------
>At3g57390_AGL18
-------MGRGRIEIKKIENINSRQVTFSKRRNGLIKKAKELSILCDAEV
ALIIFSSTGKIYDFSSV-C-MEQILSRY------GY-TTASTEHKQ----
-------QREHQLLICASHGNEAVLRNDDSMKGELERLQLAIERLKGKEL
EGMSFPDLISLENQLNESLHSVKDQKTQILLNQIERSRIQEKKALEENQI
L-------------------------------------RKQ---VE---M
LGRGSGPKVLNERPQDSSPEADPESS-SSEEDENDNEEHHSDTSLQLGLS
STG----YCTKRKKPKIEL--------VCDNSGSQVASDX--
