# Supplementary material for: Comparative Genomics of Flowering Time Pathways Using Brachypodium distachyon as a Model for the Temperate Grasses
Source: PLoS One. 2010 Apr 19;5(4):e10065. doi: 10.1371/journal.pone.0010065 (PMC2856676; doi:10.1371/journal.pone.0010065)
Supplement: Dataset S21 — Fasta formatted alignment of SVP proteins used for tree in Figure 13B. (0.00 MB TXT) [file pone.0010065.s031.txt]

>At4g24540_AGL24
MA-------------------REKIRIKKIDNITARQVTFSKRRRGIFKK
ADELSVLCDADVALIIFSATGKLFEFSSSRMRDILGRYSLHASNINKLMD
-PPS-THLRL-ENCN-LSRLSKEVEDKTKQLRKLRGEDLDGLNLEELQRL
EKLLESGLSRVSEKKGECVMSQIFSLEKR---------------------
----------------------GSELVDENKRLRDKLETL----------
------------------------ERAKLTTLKEALETESVTTNVSSYDS
G--TPLEDD-SDTSLKLG--------------------------------
-LP--SWEX
>At2g22540_SVP
MA-------------------REKIQIRKIDNATARQVTFSKRRRGLFKK
AEELSVLCDADVALIIFSSTGKLFEFCSSSMKEVLERHNLQSKNLEKL-D
-QPS-LELQLVENSD-HARMSKEIADKSHRLRQMRGEELQGLDIEELQQL
EKALETGLTRVIETKSDKIMSEISELQKK---------------------
----------------------GMQLMDENKRLRQQGTQLTEENERLGMQ
ICNNVHAHGGA-------------ESENAAVYEEGQSSESITNAGNS--T
G--APVDSESSDTSLRLG--------------------------------
-LP---YGG
>AAY43789_TaVRT2
MA-------------------RERRAIRRIESAAARQVTFSKRRRGLFKK
AEELAVLCDADVALVVFSSTGKLSQFASSSMNEIIDKYSTHSKNLGKS-D
QQPA-IDLNL-EHCK-YDSLNEQLAEASLRLRHMRGEELDGLSVGELQQM
EKNLETGLQKVLCTKDRQFMQQISDLQQK---------------------
----------------------GTQLAEENMRLKNQMHEV----------
-----------PTV----STVAVAEAENV-VPEDAHSSDSVMTAVHS--G
S--SQDNDDGSDISLKLA--------------------------------
-LP---WK-
>ABB13347_HvVRT2
MA-------------------RERRAIRRIESAAARQVTFSKRRRGLFKK
AEELAVLCDADVALVVFSSTGKLSQFASSSMNEIIDKYSTHSKNLGKS-D
QQPA-IDLNL-EHCK-YDSLNEQLAEASLRLRHMRGEELDGLSVGELQQM
EKNLETGLQRVLCTKDRQFMQQISDLQQK---------------------
----------------------GTQLAEENMRLKNQMHEV----------
-----------PTA----SMVAVAD---V-VPEDVHSSDSVMTAVHS--A
S--SQDNDDGSDISLKLA--------------------------------
-LP---WK-
>Bradi1g45810_BdVRT2
MA-------------------RERREIRRIESAAARQVTFSKRRRGLFKK
AEELAVLCDADVALVVFSSTGKLSQFASSSMNEIIDKYSTHSKNLGKS-D
QQPS-IDLNV-EHNK-YNSLNEQLAESSLRLRHMRGEELEGLSVGELQQM
EKNLETGLQRVLCTKDQQFMQQISELQQK---------------------
----------------------GTLLAEENSRLRSQMPQV----------
-----------PKA----GKMTVVETENV-ATEDVHSSESVMTALHS--G
S--SHDNDDGSDISLKLARLQIQGLCLTLFTRQVALKVRGAPEDAPCDEW
SLS---PS-
>Os06g11330_OsMADS55
MA-------------------RERREIRRIESAAARQVTFSKRRRGLFKK
AEELAVLCDADVALVVFSSTGKLSQFASSNMNEIIDKYTTHSKNLGKT-D
KQPS-IDLNL-EHSK-CSSLNEQLAEASLQLRQMRGEELEGLSVEELQQM
EKNLEAGLQRVLCTKDQQFMQEISELQRK---------------------
----------------------GIQLAEENMRLRDQMPQV----------
-----------PTA----G-LAVPDTENV-LTEDGQSSESVMTALNS--G
S--SQDNDDGSDISLKLG--------------------------------
-LP------
>EF043040_HvBM10
MA-------------------RERREIKRIESAAARQVTFSKRRRGLFKK
AEELSVLCDADVALIVFSSTGKLSQFASSSMNEIIDKYSTHSKNLGKT-D
-QPT-LDLNL-EHSK-YANLNDQLAEASLRLRQMRGEELEGLSVDELQQL
EKNLETGLHKVLQTKDQQFLEQINELHRK---------------------
----------------------SSQLAEENKKLRNQVAQV----------
-----------PTA----GKLVVVDTENV-IAEDGQSSESVMTALHS--G
S--SQDNDDGSDVSLKLA--------------------------------
-LPW----K
>Bradi3g58220
MA-------------------RERREIKRIESSAARQVTFSKRRRGLFKK
AEELSVLCDADVALIVFSSTGKLSQFASSSMNEIIDKYSTHSKNLGKA-D
-KPS-LDLNL-EHSK-YANLNDQLAEASLRLRQMRGEELDGLSVEELQQL
EKKLETGLHRVLQTKDQQFLEQINELQRK---------------------
----------------------SSQLAEENMQLRNQVSQI----------
-----------PTA----GKLVVADTENV-IAEDGQSSDSVMTALHS--G
S--SQDNDDGSDVSLKLA--------------------------------
-LPCVPWKK
>Os02g52340_OsMADS22
MA-------------------RERREIKRIESAAARQVTFSKRRRGLFKK
AEELSVLCDADVALIVFSSTGKLSHFASSSMNEIIDKYNTHSNNLGKA-E
-QPS-LDLNL-EHSK-YAHLNEQLAEASLRLRQMRGEELEGLSIDELQQL
EKNLEAGLHRVMLTKDQQFMEQISELQRK---------------------
----------------------SSQLAEENMQLRNQVSQI----------
-----------SPA----EKQVV-DTENF-VTE-GQSSESVMTALHS--G
SSQSQDNDDGSDVSLKLG--------------------------------
-LPCGAWK-
>AJ249142_HvBM1
MA-----------------GKRERIAIRRIENLAARQVTFSKRRRGLFKK
AEELSILCDAEVGLAVFSATGKLFQFASSSMNQIIDRYNSHSKILKKV-D
-EPSQLDLH--EDSN-CARLRDELAEASLWLQQMRGEELQSLNVQQLQAL
EKSLESGLSSVLKTKSQKIMDQISELEKK---------------------
----------------------RVQLIEENARLKE---QA----------
-----------SKM----EMQVAADPLVV-VYDEGQSSESVTNTSYP--R
P--PLDTEDSSDTSLRLG--------------------------------
-LSLFNSK-
>Bradi1g72150
MA-----------------GKRERIAIRRIENLAARQVTFSKRRRGLFKK
AEELSILCDAEVGLAVFSATGKLFQFASSSMNQIIDRYNSHSKILQRA-D
-EPSQLDLH--EDSN-CARLREELAEASLWLRQMRGEELQSLNIQQLQAL
EKRLESGLSSVLKTKSQKILDEISGLERKASTQSSEPKYLHGDFREILPE
TSPLGFCLVLLTCNSSPCGLQQRTQLIEENSRLKEQL-QV----------
-----------SKM----EMQVAADSPV--VYEEGQSSESVTNASYP--R
P--PLDTEDSSDTSLRLG--------------------------------
-LPLFT---
>Os03g08754_OsMADS47
MAGGGGGGGRGEGEGRAATGKRERIAIRRIDNLAARQVTFSKRRRGLFKK
AEELSILCDAEVGLVVFSATGKLFQFASTSMEQIIDRYNSHSKTLQRA--
-EPSQLDLQG-EDSSTCARLKEELAETSLRLRQMRGEELHRLNVEQLQEL
EKSLESGLGSVLKTKSKKILDEIDGLERK---------------------
----------------------RMQLIEENLRLKEQL-QV----------
-----------SRMSRMEEMQPGPDSEI--VYEEGQSSESVTNASYP--R
P--PPDNDYSSDTSLRLG--------------------------------
-LSLFSSK-
