# Supplementary material for: Comparative Genomics of Flowering Time Pathways Using Brachypodium distachyon as a Model for the Temperate Grasses
Source: PLoS One. 2010 Apr 19;5(4):e10065. doi: 10.1371/journal.pone.0010065 (PMC2856676; doi:10.1371/journal.pone.0010065)
Supplement: Dataset S22 — Fasta formatted alignment of FRI proteins used for tree in Figure 13C. (0.00 MB TXT) [file pone.0010065.s032.txt]

>Os03g39160
-------TGRGGAEASLRRSL------------AAACASMDSSSLARILC
SSGSSSSSHATLAAR--HFRPALLAAAEPAALVVRAVRDLLAGTAPIR--
DSAWESCVELLSCVPKLA----------VAPSPGTME-------QANRLA
EDW-KEMI----GRTESCSMNLGRLAVWGLLNFLVSYNI-VLEFDAE--E
IIHFFGTLPD-DKKQCCISLCKYLGLIDKMADSVGHLIEHGQQLVAIRLA
CTLNLTDKYTPLSIMEDYI-QNAKETAQEILSMESDS-ESLKLSMSKQVN
ALILSWRVVGECNIDSVH---CDRIKAEITQLLHKYANKRHSLEELP
>Bradi1g15310
------ASVGGAAEAAVRRDL------------VAASVNMDTSTMAEILC
W----RNKRCLRARR--HFLPALRGCPEPHAFVVGAIRDFLARAEPKG--
DKQWENCSWLLCCVRKLT----------AEPSVGTLE-------HAYRLA
EDW-KEMI----GKPESCK-DLGRLAIFGLFGFLVSYNI-ALEFDAS--E
IIHHVGNIPR-HRKQNCIELCNRLGLIHKMTDSINHLIENGQEPDALRLA
CVLNLTDKYPPLYIMNEYV-DKAKKTAQEIINKENGSPESLNQAMTKQVN
ALISSWRAVDEYNIDSAH---RTSIKAEITQLLHEYARKRRSIPVAC
>Os03g39129
------REQGNRALPSCSDHL------------RGVCAGMDVRGLLKLVC
K----NQSICLWHEY--PV--VMRHAPDAAALVLQVVQGFLLSKKMKT--
TKVWGNCVGLIRCLPAVN----------ASLSSDTMK-------QAKQLA
KDW-KEMI----DSTGSSR-DVLNLSSWGLLYFLISYNI-VSEFSVD--E
IFCIFGTLSRKQQKKNCIELCKGLGLVNRITDLIDYLIGNGQQLEALLLT
QAFNLIDKYTPLSLLKGYV-ERAKQNALDIINMNSPR-KSLSPLITKEVD
SLMVAQNIVQQQITDFNV---RSGMLAEMKKLLDQYATKRSSGDACS
>Bradi1g15320
------SKEADLPLQGVDKDL------------MAACATMDSTSLVEFVC
K-------IGRRQEY--HL--AMRHAQDAAALALRVVRGFLLKKQTKN--
NNVWENCVQLIRCVPEQS----------PEFSMSTIE-------QAKQLA
KDW-KNMI----DKPENCG-DLGILASWALLYFLISYNI-VSEFGVD--E
IIRLFGTVPRKYQRRKCFELCKDLGLVSRISDLIGYLIANGQQLSVIQLV
HALDLVDEYPPLPLLEGYV-EKAKGTALELLSKNASH-K--NPAVSKEIQ
SLRVAHTMLKQH-TDSSQ---SVAILAEIDSLLAGYANKRSLINA-S
>Os03g39170
------RRRRREREPAPRRQL------------VAACERMDSFDMAELVL
RSGRGIAG---------EFLPALRRAPDAPALALHAA-GYVLSAGPRDVD
STSWDNLAALLRGVRRLATSG-----RAAPPLEARAK-------EATAMA
KKW-IAMVAG-EAEREHQRVAWARSATWALLQFVAAYAI-AGNLEVK--E
MM-VFKTV---GDRDGGAELIKSLGLPDRATESINRLMKRREHIDAVKVA
RAFNLIDKFPPVSVIKAYV-EKVKEAAQDMVSKDAVSLQA----------
-----------------------------------------------
>At5g27220
----PIINSSDSRSTNVQETI------------ASS--HLGNV--DVLLD
PEGSTSFS-------PNEVFTGLQGMIDPASYVLNVVNDELLGAQQRG--
ELGL--------AEPVIKTLI-----PLLEELPRVVKSSKHLLSDALQVA
TRW-SWMM---GNSTQMSPLE-----AWGFLQLIVAYGL-VHATSQD--N
TLRFASYV---AHFKQAPKLFESLGLSYAMPNLVKKLLDERHYFMAIRFI
FYFKLKFNFSPLELLKDEIITLRVSTKEKRRLDSQ--------AEDRDAA
KLKDIIELIEDFKLD--IDLPVELIVKFMVPRENQNENQYVVSSFVP
>Os03g63440_OsFRI
---EPRPNRGGDPSAEHMGRICERMGSGELLRFVIS--RMGDL--SWLLR
-----------------AVPPALRRAPNPAELVLRAIGRYYIRPGGRH--
TEAA--------CELLLLSYVRAGCPLRPGQEAG----DDHLRAEAREAA
LSWRSRLVRSKGRVAAAAAND-----ARGLLLLMAAFGVPVEFPSQEIFE
LLHAAGGL---AC---AEVLKCSKHFLDKLRDVVAHMLNRGIYHQTVATI
IAFELQDAF-PLSAIATCVIERVGRT-KDQDSQEQHHLPGSKENDEEKLA
LLRLLSKYVEDPK-QCSTE--NFSIADRIAMLEQSLAKPHQAFTGTK
>Bradi1g01520_BdFRI
---DRERKAGGSPAEAVLGKICEGMGSRALRRFATA--HMRDRDRSWLRR
-----------------VAPAALLRAPDPAALVLRAVGRYYICTESEN--
AEAA--------CLLLLELYVRAGCPRRQEHWRG----EAALRAEARETA
LSWRSRIVREKGRVADASTRD-----AHGLILFMAAFGVPVEFPVQELYA
LLFAGGGL---AC---AEVLKCSLLFARKMREVVADRLNKGSYQEAIGVI
LAFELQDAF-PLAGIMSYVVEKVVHNRKDQEGEGQPNLAGTKEHDEEELV
LLRSISKYVEEHT-PCSSDVLCLSIAERIKLLEERVGKPMQAVKAMK
>At4g00650_Q52S96_FRI
PSQEIVPETSNKPEGE---RMCELMCSKGLRKYIYA--NISDQ--AKLME
-----------------EIPSALKLAKEPAKFVLDCIGKFYLQGRRAF--
TKESPMSSARQVSLLILESFL-----LMPDRGKGKVKIESWIKDEAETAA
VAWRKRLMTE-GGLAAAEKMD-----ARGLLLLVACFGVPSNFRSTDLLD
LIRMSGSN---EI---AGALKRSQFLVPMVSGIVESSIKRGMHIEALEMV
YTFGMEDKF-SAALVLTSFLKMSKESFERAKRKAQSPLA-FKEAATKQLA
VLSSVMQCMETHKLDPAKELPGWQIKEQIVSLEKDTLQLDKEMEEKA
