# Supplementary material for: Comparative Genomics of Flowering Time Pathways Using Brachypodium distachyon as a Model for the Temperate Grasses
Source: PLoS One. 2010 Apr 19;5(4):e10065. doi: 10.1371/journal.pone.0010065 (PMC2856676; doi:10.1371/journal.pone.0010065)
Supplement: Dataset S23 — Fasta formatted alignment of VRN5 proteins used for tree in Figure 13D. (0.02 MB TXT) [file pone.0010065.s033.txt]

>At4g30200_VEL1_akaVIL2
-MDSSLDGAAGDSS------------------KCSEMSVDEKRQLVYE-----LSKQSHLA-AEVLQAWSRQEILQILCAEMGKERKYTGLTKVKIIETLLKIVS--------EKN--SGECEGKKRDSDCLPIQRN---------TKRQRKVDNPSRYVIPA-TNIV--------TSNNASGSCSSVN----TKG-----ESTTIY--CKNLACRAVLRQEDSFCRRCSCCICRKYDDNKDPSLWLTCSSDPPFEGESCGFSCHLECAFNTEKSGLGKDKQSEG--CCFYCVSCGKANSLLECWKKQLTIAKETRRVEVLCYRLFLVQKLLKSSTKYRNLCEVVDEAVKTLEADVG-----PLTGL--PMKMGRGIVNRLHSGPDVQKLCSSALESLETIATTPPDVAALPSPRSS------------KMQQDCSYVLSNEISADTATTGSTK---IRFEDVNATSLTVVLASNEIPSPP--NIVHYSIWHRKVPEKD------YPEKSTCTLFIPNT--RFVVSGLAPASEYCFKVVSYSG-TREMGVDEINVLTRSAEEGANCSSAVERSVSPLTNCSTLSSNPSSVEAESNNDYIVPKKPSSKNEDNNSPSVDESAAKRMKRTTDSDIVQIEKDVEQIVLLD----DEEQ--------------------------------------------------------------------------------------------------EAVLDKTESETPVVVTTKSLVGNRNSSDASLPITPFRSDEIKNRQARIEISMKD---------------------N-----CNNGDHSANGGTES-GL----------------------------------------------------------------------------------------------------------------------------------------------------------------------------------------------------------------------------------------EHCVKIIRQLECSGHIDKNFRQKFLTWYSLRATSQEIRVVKIFIDTFIDDPMALAEQLIDTFDDRVSIKRS---AVG--GSGASAVVPSGFCMKLWH------
>At2g18880_VEL2_akaVIL3
-MASFHKGAAGDSM------------------GSSKMSFDQRRQLVLK-----LSKESEREFKEVLKDWSCNEIRELLRAESKKDIKYTGLTKDEIITRLFNIVS--------KKN--T-------RDHEVEEIIPS---------PKRQKR-------------DLV--------TP--------LAK----AKG-----KGK-MY--CQNLACQNKLREEATFCKRCSCCICFKYDDNKDPSLWLTCNSDSQFDGESCGLSCHLNCAFDSEKSGLKEDTPSSDIDGCFNCVSCGKTNSKIECLKKQLIIANEERRVGVFCYRILLAHKLLKGTKKYIIVSEEVEKAVMHLKNEFG----VPISCL--PSKMSRGLVNRLCCAEKVKKHCSSALKELD----------GLPLP--S------------TIQ------------------GSMK---IRIESVLATSVTFDIEAEESFSWG--DTNHYRMVYRKVSEKH------SSKDLTRELFSTSSHQRFTVMELTPATEYWFKIVSFSG-VEELSVDEFIVSTKT-------------------------------------------------------------------------------------LQ----DEEV--------------------------------------------------------------------------------------------------AAVL---------------------------------------------LNM-S---------------------N-----CNNANKMEKSGSCSFGF----------------------------------------------------------------------------------------------------------------------------------------------------------------------------------------------------------------------------------------EECVNLIRQLECSGQVKSDFRKKFLTWYCLKATDKEKHVVEIFVDTFKDDKEALAKQLIDTFSDCITRKHP---EIG--GGSESAGVS---LILLQD------
>At2g18870_VEL3_akaVIL4
-MASSLD------------------------------VFCQKKKLLVG-----HFTISYWW-VILLHAGAASN---------------SNLSDDK------------------KKR--R-------KNPKPRHLSSY---------GKRNNT-------------PVQ--------PS--------ETE----TKS-----QGK-RV--CFN----------------------------------------------------------NSDVRQMKQNTSSR--------------------------------------------------------------------ENQFG----IKETVL-------------------------------E----------NFP------------------------------------------------------NVTPQFMSDQING------------HQDKPEK----------------------------------------------------------------------------------------------------------------------------------------------------------------------------------------------------------------------------------------------------------------------------------------------------------------------------------------------------AKKNPESYGLGL----------------------------------------------------------------------------------------------------------------------------------------------------------------------------------------------------------------------------------------EQCVKIIRKLECSGYVESTFRQKFLTWFSLRATSQERNTVTTFMNAFNDDSMALAEQLVDTFSDCIWSKGS---VIGDRDGGGSSGVSLCCIFFLPDC-----
>At3g24440_VRN5_akaVIL1
---------------------------------------------------------------------------------------------------MDSSST----------K--S-------KISHSRK----------------TNKKSNKK-HESNGKQQQQ--------QD---------------VDGGGGCLRSS-WI--CKNASCRANVPKEDSFCKRCSCCVCHNFDENKDPSLWLVCEPEKSDDVEFCGLSCHIECAFREVKVGVIALGNLMKLDGCFCCYSCGKVSQILGCWKKQLVAAKEARRRDGLCYRIDLGYRLLNGTSRFSELHEIVRAAKSMLEDEVG-----PLDGP--TARTDRGIVSRLPVAANVQELCTSAIKKAG----------E-LSA--NAGRD--L------VP------------------AACR---FHFEDIAPKQVTLRL--IELPSAVEYDVKGYKLWYFKKG-EM------PEDDLFVDCSRTER--RMVISDLEPCTEYTFRVVSYTE-AGIFGHSNAMCFTKS-------------------------------------------------------------------------------------VEILKPVDGKEKRTIDLVG-NAQPSDREEKS--SISSRFQIGQLGKYVQLAEAQEEGLLEAFYNVDTEKICEPP--EEELPPRRPHG---------FDLNVVSVPDLNEEFT---------------------------------------------PPDSSGGEDNGVPLNSLAEADGGDHDDNCDDAVSNGRRKNN----------NDCLVISDGSGDD-------TGF--DFLMTRKRK-------------------------------------AI-SDSNDSENHEC----------------D----------------------------------------------------------------------------------------SSSI--------------DDT------------------LEKCVKVIRWLEREGHIKTTFRVRFLTWFSMSSTAQEQSVVSTFVQTLEDDPGSLAGQLVDAFTDVVSTKRPNN----------------GVMTS--H------
>DQ886922_TmVIL1
----------MEST-GGDPS--GFAAAALHASS----DVSEHEEIKPADDSNTISDYAQEP-LNFFPEQESND------ASVSTEKKESVVSKCKSVEEIPREAT--------VKR--C-------KNIDSKKLFSNNKNS-----PSLTGIQALRK-PPRKG-PHPIQLRESEMFQD---------------KKP-----PST-WI--CKNAACKAVLTSENTFCKRCSCCICHLFDDNKDPSLWLVCSSE-TGDTDCCESSCHVECALQRRKAGRIDLGQSMHLDGNYCCAACGKVIGILGFWKRQLAVAKDARRVDILCSRIYLSHRLLDGTTRFKELHQIVQDAKAKLETEVG-----PLDG---SSKMARCIVGRLPVAADVQKLCSLAMEKVD----------DWLQS--NSQAE--TK-QIDTLP------------------TACR---FRFEDITASSLVIVL--KETASSQYHAIKGYKLWYWNSR-EP------PSTGEPVIFPKDQR--RILISNLQPCTEYAFRIISFVE-DGELGHSESKCFTRS-------------------------------------------------------------------------------------VEIMH-----KNIEHGAEG-CSSTAKRNVKRHNGRSSGFKVRQLGKVLRRAW-EEDGFPSEFCKDEIEDSCDQS--DSVILEKGQVAHVVS---RKLDLNETSVPDLNAEVV---------------------------------------------MPTEC---------------------LRNENAYSSG---------------KNDLRKSNGCGDFATCTEGHVGE--APAMESRSQ-------------------------------------SR-KQTSDLEQETC--------------AED----------------------------------------------------------------------------------------GNLVIGSQRHFSRRLGELDNN------------------YEYCVKTIRWLECCGHIEKEFRMRFLTWFSLRSTEQERRVVLTFIRTLVDEPGSLAGQLLDSFEEIVASKRPRT----------------GFCTKLWH------
>Bradi4g05950
----------MAST-GGDPS--EFPAAALHASS----DVSTPEEIRHADDSNTVSENAQEP-LNFLPGQESND------ASVSTEKKQYTILKCKSVEEIPRVAT--------VKR--C-------KNIDSRKVSSNNNNV-----SSLIGIQGLTK-PPRKG-AHGLQLNKSEA------------------RGP-----PST-WI--CNNSACRAVLTSDNTFCKRCSCCICHLFDDDKDPSLWLVCSSE-TGDRDCCESSSHIECALRCRKAGCVDLGQSMHLDGSYCCAACGKVIRILGCWKRQLVVAKDARRVDILCYRINLSHRLLDGTTRFKELHQIVVDAKAKLETEVG-----PLDGM--SSKMGRSIVGRLPVGADVQKLCNLAIEKAD----------EWLRS--NSQEE--TK-QIDTLP------------------TACR---FRFEDIKASSLVVVL--KETASSLYHTIKGYKLWYWNSR-EP------PSTREPAIFPKDQR--RILISNLQPCTEYAFRIISFTE-DGELGHSESKCFTRS-------------------------------------------------------------------------------------VEIIH-----KNIEHGTEG-CSSTAKRDVKSQTGMPSGFKVRQLGRVLQKACAEEDGCLNEFCKDEIEDSCDQS--DSMMPDKDQVEHAVS---CKLDLNETSVPDLNAEVI---------------------------------------------MPTEC---------------------LQNDNGCSSG---------------KNGMRKSTGCSDFVTCTEGHVRE--APAMESRSQ-------------------------------------SR-KQTSDLEQETC--------------AGD----------------------------------------------------------------------------------------VNLVIGTQRHFSHRLGQLDGN------------------YEYCVKMIRRLECSGHIEKGFRMKFLTWFSLRSTEQERRVVFTFIHTLLDDPSSLAGQLLDSFEEVVAGKKPRT----------------GFCTKLWH------
>Os12g34850_akaOsVIL1
----------MASSAGGDPPPPGLFAAALHACS----GASALEEHIHADDSNTISDNTLEQ-LGFL-DQESND------ASVNTEKIQSSTPKCKSVEDIPIAPA--------AKR--C-------KNMDSKKLVPNSNNN-----SCLTGSQAPRK-LPRKG-DYPVQLRRNETFQD---------------TKP-----PST-WI--CKNAACKAVLTADNTFCKRCSCCICHLFDDNKDPSLWLVCSSE-TGDRDCCESSCHIECALQHQKVGCVDLGQSIQLDGNYCCAACGKVIGILGFWKRQLMVAKDARRVDILCSRIYLSHRLLDGTTRFKEFHKIVEDAKAKLETEVG-----PLDGT--SSKMARGIVGRLPVAADVQKLCSLAIDMAD----------AWLKS--NCKAE--TK-QIDTLP------------------AACR---FRFEDITTSSLVVVL--KEAASSQYHAIKGYKLWYWNSR-EQ------PSTRVPAIFPKDQR--RILVSNLQPCTEYAFRIISFTE-YGDLGHSECKCFTKS-------------------------------------------------------------------------------------VEIIH-----KNMEHGAEG-CSSTAKRDSKSRNGWSSGFQVHQLGKVLRKAWAEENGCPSEACKDEIEDSCCQS--DSALHDKDQAAHVVS---HELDLNESSVPDLNAEVV---------------------------------------------MPTES---------------------FRNENICSPG---------------KNGLRKSNGSSDSDICAEGLVGE--APAMESRSQ-------------------------------------SR-KQTSDLEQETYLEQETG--------ADD----------------------------------------------------------------------------------------STLLISPPKHFSRRLGQLDDN------------------YEYCVKVIRWLECSGHIEKDFRMKFLTWFSLRSTEQERRVVITFIRTLADDPSSLAGQLLDSFEEIVSSKKPRT----------------GFCSKLWH------
>DQ886921_TmVIL3
---------------------------------------------------------------------------------------------------MSKSTP--------VKA--S-------KNSELKK-STAI--------LTIANGHACKK-DAIGG-EHPV--------HD---------------IKS-----TGT-WI--CRNLACKAVVTAEDSFCKRCSCCICHQFDDNKDPSLWLVCASE-NDDKQCCGSSCHIECALQQKRVGCFDLQKIIHLDGSYSCASCGKISGILGYWKRQLVIAKQARRVDILCHRIYVSYQLLEGTSCHTELHNIIQDAKAKLECEVG-----PLDGM--SAKMARGIVSRLSGGSNILKLCSLAIQKVD----------ELLSS-----PSPGLH-VRGSLP------------------AACR---FKFEDITSSSLVIIL--KETKLASSDTIKGYKLWYWKSR-EQ------PSMDEPVILSRDER--KILVYNLATCTEYSFRIISFSDADATIGHSESKCYTAS-------------------------------------------------------------------------------------KEVFV-----KSVTQKATG-ICPQTQTTDRSQACMSTGFRIRDAGKILRRAWAEE-GCF----EDMYEGSCDISATEADQAENSEQGHMLSGACRKLQFNAFSVPDLN--AP---------------------------------------------MPMDI---------------------DSSPEKSYDL---------------NNRLLRSNDSGGSEACEAVRSAE--PAAVESRPG-------------------------------------GKAKQPNGAQNESC--------------EQD----------------------------------------------------------------------------------------GVSAICRQKQLLKRPRVLDED------------------YEYCVKVIRWLECDGHIETDFRLKFLTWLSLRSTENEHRVVNTFIKTLIKEPSSLAEQLVDSFGEMINCKRPKV----------------GFGSELWH-LDK-Q
>Bradi2g36240
---------------------------------------------------------------------------------------------------MSKSTT--------AKA--S-------RHVELKKQSAAI--------LTIANGHACKK-EAING-DDLG--------HD---------------AKF-----TST-WV--CRNLSCKAIVTSEDSFCKRCSCCICHQFDDNKDPSLWLVCASE-NDDRNCCGSSCHIECAFQHKKVGCFDLGKIIHLDGSYSCASCGKVSGILSYWRRQLVIAEVARRVDILCHRIYVSYRLLEGTSHFKELHDIIEEAKGKLEREVG-----PLDGM--SAKMARGIVSRLCGGSDVQKLCTLAIQKAD----------EWLSS-----PD--LH-LQVPLP------------------SACR---FRFIDITSSSLVIIL--KETTLASSDTIKGYKLWYWKSR-EQ------PSIXEPVILSKDQR--KILVFNLATCTEYSFRIISFTD-DGILGHSESKCYTGS-------------------------------------------------------------------------------------NELLT-----KRVSQNATA-TCSQAERRGRSLASKSTGFKIRDVGKILRKAWAEE-GYF----EDMYGDSCDRSATEAEQPENSERDQLLAGACRRLQFNAFSVPDLNVEAP---------------------------------------------MPMDT---------------------DSSPEKCYDL---------------NNRLLKSDESGGSEACAAVRSAE--PPAVESRRG-------------------------------------GKAKQLHGAHDESC--------------EQD----------------------------------------------------------------------------------------GVSAICREKQLLKSPMELDED------------------YEYCVNVIRWLETQGHIETDFRMKFLTWLSLRSTENEHRVVATFIKTLIKEPSSLAEQLIDSFGETVNCKRQKV----------------GPCKQLWH------
>Os05g05310_akaOsVIL3
---------------------------------------------------------------------------------------------------MTKATP--------VKA--S-------KNLQLQKQSPTN--------LKETNGHVCKK-EVVNG-ECPV--------RD---------------VKC-----IST-WI--CKNLACKAVVTSEDSFCKRCSCCICHQFDDNKDPSLWLVCASE-NDDKNCCGSSCHIECALQHKRVGCFNLGNIIQLDGSYSCASCGKVSGILGYWKRQLVIAKDARRVDMLCHRIYLSYRLLGGTTRFKELHGIIEDAKAKLESEVG-----PLDGM--SAKMARGIVSRLPAGSDLQKLCSLAIERAD----------ELLSS-----PD--LH-LQDSLP------------------AACR---FRFVEITSSSIVIIL--KETPLPSSDTIRGYKLWYWKSR-EE------PSMEEPVVLSKDQR--KVLVFNLAPCTQYSFRIISFTD-DGILGHSESKCYTGS-------------------------------------------------------------------------------------KELLF-----KRTTQNVAG-ADAHTHRREKTQAFKSTGFKIRDVGKILRQAWTEE-GRFEGFCEDMHEASCDRSVTDVEQTENSEQGQLLSGACRKLQFSTFSVPDLNVEAP---------------------------------------------VPMDI-----------------------SPDKCYNS---------------KIVPVRSNDSGGSETCAVGRSAEAEPPAVESRP-------------------------------------------------EGC--------------EQD----------------------------------------------------------------------------------------GASTICREKQL-ARPRELDED------------------FEYCVQKIRMLECKGHIDNDFRMKFLTWFSLRSTENDRRVVTTFIKTLINEPSGLAEQLVDSFGEAINCKRQRN----------------GFCNELWH-DDKGQ
>At5g57380_VIN3
----------MDSSSFED-------NECIETCKPNVLNVSERRELIHA-----LSNQPEEA-SELLNSWSRNEIMKIICAEMGKERKYTGLNKPKLIENLLNLVS----------R--P-------LGETSCS----------------DRRNSRKK-E-----------------------------------KK-----MIG-YIICCENLACRAALGCDDTFCRRCSCCICQKFDDNKDPSLWLTC--------DACGSSCHLECGLKQDRYGI----GSDDLDGRFYCAYCGKDNDLLGCWRKQVKVAKETRRVDVLCYRLSLGQKLLRGTTKYRNLLELMDEAVKKLEGDVG-----PLSGW--AMKMARGIVNRLSSGVHVQKLCSQAMEALD----------K-VVS--PSESV--SG-QGDKMT------------------V-------RVEEIQARSVTVRVDSEEPSSSTQNKITGFRLFCRKSKDEE------CSSQGNCVVYLPET--TSAIQGLEPDTEFCLRVVSFNE-EGDLDESELRFTTLK-------------------------------------------------------------------------------------DDGDEAGDQQSPLTNSSSGLCSNPSLPEDESNNVNKS--------------------CSKGNGDKDNTEHCSAGEVESELEEERLVK---------RKANKIDGRDL---LV---------------------------------------------TPCKR---------------------D-----IYKGKQGGN----------K------------------------------RFK-------------------------------------SRTVSLNEKPEINN--------------AAN----------------------------------------------------------------------------------------GVG---------------DKD------------------LGHIVKTIRCLEEEGHIDKSFRERFLTWYSLRATHREVRVVKIFVETFMEDLSSLGQQLVDTFSESILSKRSSTNGV----------VPAGICLKLWH------
>Os08g12430_akaOsVIL4
----------MDPG------------------KHNGMSLKDRRELVYE-----VSQWPQGA-SEILQCWTRRDLLELICAELGKERKYTNVPKSKMIAYLLKLVL--------RKNGQP-------KDDNANASILGQNNK-----DDTEKK-ENEE-QPHHF-SRSA--------KS--------DSSMCREAQA-----GST-AV--CRNVACQATLNSGDAYCKRCSCCICHKYDENKDPSLWLVCSSDTPYSGYSCGTSCHLKCALKNKKAGIFKNGCNKKSDGSFYCVWCGKMNWLMRNLRKQLAIARESRRVDVLCERLSLTHKMVKGSERYRELANIINSAVKILEKEVGCALD-QVSAI-----TGRGIVNRLCCGADVQKLCSCALEMVD----------S--TL--SSTLD--FE-TNNNLE------------------APGPQPQVFFVEITPFSVLVVLKYQD--NI-AEEIDGCKVWHRSANMAN------YPAEPTCHVLRPNT--RSLFSGLSPSTEYFFKVLPFGC-SQGYGEWEVKCSTRS-------------------------------------------------------------------------------------LN------------HGSSQ-CST--------QNSESM--------------------SIKEDLE-------------------QHQK---------NELNLKNKQWW---GI------------------------------------------------QY---------------------D-----SP--SANSNENDVCPDLHPK------------------------------RAK------------------------------------LAKLDGASDNDESQL--------------LPTSEV---LPFMSSNS-------------------------------SLSEVP------------------SKPDWV-----SSTPDSACKNHV--------------ERQ------------------YEYSVKVIRWLEHEGHMDKDFRVKFLTWFSLKASAQERRIVNAFVDALVSDPASLVAQLIDSFMEVVCSKEK---PA----------QPNGGCCNLWH------
>Bradi3g17950
----------MDLQ------------------KRNEMSLNEKRELVYE-----VSRFPQGA-AEILQCWTRRDLLELICAELGKERKYTNVPKSKMIAYLLKLVS--------RRKVEL-------KNDKSVALLLGQNNH-----NEMQKK-ANGE-QPHHV-TKSV--------NS--------DLSLCREVRA-----GSS-LI--CRNIACQATLNEGDAYCKRCSCCICHKYDENKDPSLWLVCSSDNPYISVSCGLSCHLRCALKNKKAGILKNVCNK-LDGSFYCISCGKINWLMRNLRKQLEIARQARRVDVLCERLSLSHKMLKGSEHYKELSNIISSAVKILAKEVGSALD-QVSAI-----IGRTLANRLTCAADVQKLCLSALEIVA----------S--TV--ASTSV--LE-ANNNLE------------------PLGYQPQILFEEITPFSLVIVLKYQD--NIYKEDIDGCRVWHRNAKVLN------YPVEPTCHILRPNT--RNLVSGLSPSTEYFFKVLPFGS-TLRFGECEAKCSTRS-------------------------------------------------------------------------------------LD------------RGSSQ-CST--------QNSESL--------------------CIKEDVL-------------------RYQK---------NELNLQ-KQER---VI------------------------------------------------QY---------------------D-----SPKASTNSSENNESPDRYYK------------------------------RTK------------------------------------IARLDGTSDNDESQL--------------PPTSEV---LPLAGSNS-------------------------------SPSEAP------------------NKPDWL-----SSTPDSACKNYV--------------EQQ------------------YEYCVKVIKWLEHGGHMDKEFRVKFLTWFSLKSSAKDRRVVSAFVHALISDPANLVAQLMDAFMDVVCSKEK---PA----------QSKFPCYKLWH------
>DQ886920_TmVIL2
-MDPPYAGAIIEPA------------------KCRLMSVDEKKDLVRE-----LSKRPQTA-PDKLQSWSRRDIVEILCADLGRERKYTGLSKQRMLDYLFRVVTGKSSG--PVVHVQE-------KEPTLDPNTSNHQYP-----AKRQRKSDNPSRLPIAV-NNPQ--------TA--------VVP----VQI-----NNV-RS--CRNIACRAILSMEDKFCRRCSCCICFKYDDNKDPTIWLSCSSDHPMQKDSCGLSCHLECALKDGRTGILPSGQCKKLDGAYYCPNCRKQHDLLRSWKKQLMLAKEARRLDILCYRIFLGHKVLFSTEKYSVLHKFVDIAKQKLEAEVG-----SVAGHGS---MGRGIVSRLTCGAEVQKLCAEALDVMQ----------SKFPV--ESPTN--SQFERSNMM------------------PSSF---IKFEPITPTSITVVFDLARCPYI-SQGVTGFKVWHQVDGTGF------YSLNPTGTVHLMSK--TFVVTALKPATCYMIKVTAFSN-SSEFVPWEARVSTSS-------------------------------------------------------------------------------------LK----ESDLKGLAPGGAG-LVD--------QNN---------------------------------------------------RS---------PKTNSGGQSDR----------------------------------------------------------------------------------SSEGVDSNNNATVYTDL--N------------------------------KSPESDFEYCENPEILDSDKVPHHPNGPSNNLQNMQIVA-ARVPEVTELEEAPG------LSASALDEEPNSTVQAALLRESSNSMEQNQRSEVPISQDASNATAGVELALVP-RFVGSMPPTAPRVMETGKETGGRSFNTKPSDNIFQNGSSKPDREPGNSS--------------NKR-SGKFEDAGHKDGCPEATYEYCVRVVRWLETEGYIETNFRVKFLTWYSLRATPHDRKIVSVYVDTLINDPASLCGQLTDTFSEAIYSKKP---PS----------VPSGFCMNLWH------
>Os02g05840_akaOsVIL2
-MDPPYAGVPIDPA------------------KCRLMSVDEKRELVRE-----LSKRPESA-PDKLQSWSRREIVEILCADLGRERKYTGLSKQRMLEYLFRVVTGKSSGGGVVEHVQE-------KEPTPEPNTANHQSP-----AKRQRKSDNPSRLPIVA-SSP---------TT--------EIP----RPA-----SNA-RF--CHNLACRATLNPEDKFCRRCSCCICFKYDDNKDPSLWLFCSSDQPLQKDSCVFSCHLECALKDGRTGIMQSGQCKKLDGGYYCTRCRKQNDLLGSWKKQLVIAKDARRLDVLCHRIFLSHKILVSTEKYLVLHEIVDTAMKKLEAEVG-----PISGVAN---MGRGIVSRLAVGAEVQKLCARAIETME----------SLFC---GSPSN--LQFQRSRMI------------------PSNF---VKFEAITQTSVTVVLDLG--PIL-AQDVTCFNVWHRVAATGS------FSSSPTGIILAPLK--TLVVTQLVPATSYIFKVVAFSN-YKEFGSWEAKMKTSC-------------------------------------------------------------------------------------QK----EVDLKGLMPGGSG-L-D--------QNN---------------------------------------------------GS---------PKANSGGQSDP----------------------------------------------------------------------------------SSEGVDSNNNTAVYADL--N------------------------------KSPESDFEYCENPEILDSDKASHHPNEPTNNSQSMPMVV-ARVTEVSGLEEAPG------LSASALDEEPNSAVQTQLLRESSNSMEQNQRSEVPGSQDASNAPAGNEVVIVPPRYSGSIPPTAPRYMENGKDISGRSLKAKPGDNILQNGSSKPEREPGNSS--------------NKRTSGKCEEIGHKDGCPEASYEYCVKVVRWLECEGYIETNFRVKFLTWYSLRATPHDRKIVSVYVNTLIDDPVSLSGQLADTFSEAIYSKRP---PS----------VRSGFCMELWH------
>Bradi3g04140
-MDPPYTGITYDPA------------------KCRLMSVDEKRKLVFD-----LSKCPESA-SDKLQSWSRRDIVEILCADLGRERKYTGLSKQRMLDYLFRVVTGKSSA--PVVHVQE-------KEPPPDPNTSNHQYPVNQYPAKRQRKSDNPSRLPIVA-CNPV--------TA--------DVS----VPP-----SNA-RF--CQNLACRAILSLEDKFCRRCSCCICFKYDDNKDPSLWLFCSSEQLLQKDSCGFSCHLECALKDGRTGIVQSGQCKKLDGGYYCTRCWKQNDLLGSWKKQLVIAKDARRLDVLWHRIFLSHRILFTTEKYLVLHEIVDTAMKKLETEVG-----PVPADGN---IGRVIVSRLTCGPEVQKLCARALDVME----------SLFSV--RSPTN--SQLQRSSMI------------------SSNL---IKFEPVTQTSITVVFDFDQCPTL-AQGVTGFNIWHRVAAVPF------FSSNPTGFVIAPSK--TFVVTGLAPGTTYIFKVAAFSS-SKEFASWEVRTKTSC-------------------------------------------------------------------------------------QK----EDDQKGLMLGGAG-V-D--------QNN---------------------------------------------------GC---------AKTNSGGQSDR----------------------------------------------------------------------------------SSEGVDSNNNTTVYADL--N------------------------------KSPESDFEYCENPEILNSDKASLRLNESTDNLQTAQMA--TRVTEVIELEEAPG------LSASVLDEEPNSTVQTALLRESSNSLEQNPRTEVPGSQDASNVPAGNELVTAPPRYSGSMPPTAPRVMETGKEIGGGSFNLKSGDNVRQNGSSKPEREPGNSS--------------NKR-SGKFEDISHKDGCAEASYEFCVKVIRWLETEGYIETNFRVKFLTWYSLRATPHDRKIVSVYVSTLMSDPVSLSGQLSDTFSDAIYSKRP---PS----------VPSGFCMDLWH------
>Bradi1g33450
MASSPMSEFIADPI------------------KCCLLSVDEKRELVRE-----LSKYPDNA-LELLHEWTRRDIVQILCSVFRKGRTFNGASKQEILNFLIKAVNGKSSG--CRKRV---------KESDPEPKSSNLQCP-----YKKQKKNAVPV-VPVTA-STPV--------TD--------GVS----AAT-----NKA-HL--CQNSACRAGLNPADKFCRCCSCCICLKYDDNKDPSLWLFCDSDQPSLEESCGLSCHLECGFKDERSGILQRGQSKKLDGGYYCIHCGKQNDLLRCWKKQMLIAKDARRLDVLCHRI-LSHKILISTEKYMVLHEFVDKAMKKLEGEFG-----PITGLPD---MGRRLVGRLAVAVEVQKLCSCAIETLE----------SMFSG--ALTAD--LQIQ-------------------------------------------IGELEEAP--------------KVSASGLDDNEEEPGSAAQAALLKRSS--ELMVHSHG-----TLKQNQATI-GSQFASYAHTVQKPV-------------------------------------------------------------------------------------SQ------------PESSG-LLL--------TII---------------------------------------------------QK---------GAENCKGVSGR---IF------------------------------------------------EA---------------------K-----SSQGTLRDKTDNVSLPC--K------------------------------RTP-------------------------------------GRIEE-GGHNEGPS--------------EPNTSAQVSSLRKSSNLVPHKQG------------------ILLE-NPSCSLVPIA-----AGSEIIRRSSKSNNDDCVPQRGPLKPGTELRNSS--------------NKNTTGKPVDIDHKD-----ELTSCVKVIRWLECKGYIEANFRLKFLTWFSLGATQHERRLVSVFVDALIDDPVSLAGQLHDTFSDAIYSKRP---CV----------APSS------H------
