# Supplementary material for: Comparative Genomics of Flowering Time Pathways Using Brachypodium distachyon as a Model for the Temperate Grasses
Source: PLoS One. 2010 Apr 19;5(4):e10065. doi: 10.1371/journal.pone.0010065 (PMC2856676; doi:10.1371/journal.pone.0010065)
Supplement: Dataset S24 — Fasta formatted alignment of VRN2 proteins used for tree in Figure 13E. (0.01 MB TXT) [file pone.0010065.s034.txt]

>At2g35670_FIE2
----------------------------------------------------------MA
RKSIRGKEVVM------VSDDDDDDDDDVDDDKNIIKCVKPLTVYKNLETPTDSDDNDDD
DDDDVDVDENIIKYIKPVAVYKKLETRSKNNPYFLRRSLKYIIQAKKKK-----------
------------------------------------------------------------
------------------------------------------------------------
-----------------------------------------------------------K
SNS------------------------------------------GGKIRFNYRDVSNKM
TLKAEVVENFSCPFCLIPCGGHEGLQLHLKSSHDAFKFEFYRAEKDHGPEVDVSVKSD-T
IKFGVLKDDVGNPQLSPLTFCS--KNRNQRRQRDDSNNVKKLNVLLMELDLDDLPRGTEN
DSTHVNDDNVSSPPRAHSSEKISDILTTTQLAIAESSEPKVPHVNDGNVSSPPRAHSSAE
----KNESTHVNDDDDVSSPPRAHSLEKNESTHVNEDNISSPPKA----HSSKKNESTHM
NDEDVSFPPRTRSSKETSDILTTTQPAIVEPSEPKVRRVSRRKQLYAKRYKARETQPAIA
ESSEPKVLHVNDENVSSPPEAHSLEKASDILTTTQPAIAESSEPKVPHVNDENVSSTPRA
HSSKKNKSTRKNVDNVPSPPKTRSSKKTSDILTTTQPTIAESSEPKVRHVNDDNVSSTPR
AHSSKKNKSTRKNDDNIPSPPKTRSSKKTSNILATTQPAKAEPSEPKVTRVSRRKELHAE
RCEAKRLERLKGRQFYHSQTMQPITFEQVMSNEDSENETD--DYALDISERLRLERLVGV
SK-EEKRYMYLWNIFVRKQRVIADGHVPWACEEFAKLHKEEMKNSSSFDWWWRMFRIKLW
NNGLICAKTFHKCTTIL--LSNSDEAG---QFTSG------SAANANN---------QQS
ME-----------------------VDE--------------------------------
------------------------------------------------------

>At4g16845_VRN2
------------------------------------------------------------
------------------------------------------MCRQNCRAKSSP------
-EEVISTDENLLIYCKPVRLYNIFHLRSLGNPSFLPRCLNYKIGAKRKRK----------
-----------------------------------SRS----------------------
------------------------------------------------------------
------------------------------------------------------------
---------------------------------------------TGMVVFNYKDCNNTL
Q-RTEVREDCSCPFCSMLCGSFKGLQFHLNSSHDLFEFEFKLLEEYQ--TVNVSVKLN-S
FIFEEEGSD--DDKFEPFSLCS--KP-RKRRQRGGRNNTRRLKVCFLPLDSPSLANG---
----------------------------TENGIAL--------LNDGNR---GLGYPEAT
ELAGQFEM---------------------TSN-IPPAI------A----HSS--------
----------------------------LDAG----------------------------
-----AKV--------------IL------------------------------------
------------------------------------------------------------
-------------------------------------------TTEAVVPATKTRKLSAE
RSEARSHLLLQKRQFYHSHRVQPMALEQVMSDRDSEDEVD--DDVADFEDRQMLDDFVDV
NK-DEKQFMHLWNSFVRKQRVIADGHISWACEVFSRFYEKELHCYSSLFWCWRLFLIKLW
NHGLVDSATINNCNTILENCRNTSVTN---NNNNSVDHPSDSNTNNNNIVDHPNDI-KNK
NN-----------------------VDNKDNN----------------------------
----------------------------------------SRDK----------

>At5g51230_EMF2
----------------------------------------------------------MP
GIPLVSRETSS------CSRSTEQ------------------MCHEDSRLRISE------
-EEEIAAEESLAAYCKPVELYNIIQRRAIRNPLFLQRCLHYKIEAKHKRRIQMTVFLSGA
IDAGVQTQKLFPLYILLARLVSPKPVAEYSAVYRFSRACILTGGLGVDGVSQAQANFLLP
DMNRLALEAKSGSLAILFISF---------AGAQNSQFGIDSGKIHSG-----NIGGHCL
WSKIPLQSLYASWQKSPNMDLGQRVDTVSLVEMQPCFIKLKSMSEEKCVSIQVPSNPLTS
SSPQQVQVTISAEEVGSTE--KSPYSSFSYNDISSSSLLQIIRLRTGNVVFNYRYYNNKL
Q-KTEVTEDFSCPFCLVKCASFKGLRYHLPSTHDLLNFEFWVTEEFQ--AVNVSLKTE-T
MISKVNEDDV-DPKQQTFFFSS--KKFRRRRQKSQVRSSRQ---------GPHLGLGCE-
------------------------VLDKTDDAHSV--------RSEKSRIPPGKHY----
ERIGGAES---------------------GQR-VPPGT------SPADVQSC--------
----------------------------GDPD----------------------------
-----YVQ--------------SI------------------------------------
------------------------------------------------------------
-------------------------------------------AGSTMLQFAKTRKISIE
RSDLRNRSLLQKRQFFHSHRAQPMALEQVLSDRDSEDEVD--DDVADFEDRRMLDDFVDV
TK-DEKQMMHMWNSFVRKQRVLADGHIPWACEAFSRLHGPIMVRTPHLIWCWRVFMVKLW
NHGLLDARTMNNCNTFLEQLQI--------------------------------------
------------------------------------------------------------
------------------------------------------------------

>Os09g13630
------------------------------------------------------------
------------------------------------------MCRHQPRARLSP------
-DEQLAAEESFALYCKPVELYNIIQRRSIKNPAFLQRCLLYKIHARRKKRSLITISLSGG
TNKELRAQNIFPLYVLLARPTNNVSLEGHSPIYRFSRACLLTSFHEFGNKDYTEATFVIP
DVKNLA-TSRACSLNIILISC---------GRAEQTFDDNNCSGNHVEGSTLQKLEGKCF
WGKIPIDLLASSLGNCVSLSLGHTVEMSSTVEMTPSFLEPKFLEDDSCLTF--CSQKVDA
TGSFQLQVSISAQEAGAKDMSESPYSVYSYNDVPPSSLTHIIRLRSGNVLFNYKYYNNTM
Q-KTEVTEDFSCPFCLVPCGSFKGLGCHLNASHDLFHYEFWISEECQ--AVNVSLKTD-S
WRTELLAEGV-DPRHQTFSYRSRFKK-RKRVEISSDKIRHV---------HPHIVD----
-----------------------------------------------------SGSPEDA
----QAGS---------------------EDDYVQREN--GSSVA----HAS--------
----------------------------VDPA----------------------------
-----NSLH---GS--------NL------------------------------------
------------------------------------------------------------
-------------------------------------------SAPTVLQFGKTRKLSVE
RADPRNRQLLQKRQFFHSHRAQPMALEQVFSDRDSEDEVD--DDIADFEDRRMLDDFVDV
TK-DEKLIMHMWNSFVRKQRVLADGHIPWACEAFSQFHGQELVQNPALLWCWRFFMVKLW
NHSLLDARAMNACNTILEGYLN--------------------------------------
------------------------------------------------------------
--------------------------------------------GS-SDPKK-N

>Bradi3g03110_BdEMF2
MDPDPTRRPSAKEILRHPIFEKLHQGSGPGEDVEQLHPIFRSRQNAGSGFGYPRSTDQ--
------------------------------------------TCRQQLRPRLSP------
-DEQLAAEESFALYCKPVELYNIIQRRAVKNPAFLQRCLHYKIHARRKKRIQITVSLSRG
TNAEWPEHNIFPLYVLLATPTSNISLEGHSPIYRFNQACLLTSFSEFGNKDHTKATFIIP
NLKNLT-TSRACGLNIILISRVSE------GQVGENIGENNTSGNHVEGSALQKLEGNCN
WGKIPIDLLGSSLENCVTLSLGHTVELASTVSMSPSFLEPKFLERDSCLTF--CSHKVDA
TGSYQLQVGISAQEVGARDMSESPYYSYSYSDVPPPMLPHVIRLRAGNVVFNYKYYNNTM
Q-KTEVTEDFACPFCLVPCGSYKGLGCHLNSTHDLFHFEFWISEECQ--AVNVSLKTDAA
WRTELVAEGV-DPRHQTFSYCSKFKK-RRRLATTAQKTSYV---------HPHIID----
-----------------------------------------------------LDSPEDA
----QAVS---------------------EDDFGQKEDVSGISVA----HAS--------
----------------------------ADAA----------------------------
-----NSLH---GSSLSPPAANNL------------------------------------
------------------------------------------------------------
-------------------------------------------SPPAVLQFGKTRKLSME
RADPRNRQLLQKRQFFHSHRAQPMALEQVFSDRDSEDEVD--DDIADFEDRRMLDDFVDV
TQ-DEKLIMHMWNSFVRKQRVLADGHIPWACEGFCQSHGQELVKNPPLLMCWRFFMIKLW
NHSLLDARGMNTCNLILEAFQK--------------------------------------
------------------------------------------------------------
--------------------------------------------ESQSGPKKLD

>Os04g08034
----------------------------------------------------------MP
GLPLTDHDAVNTGCEFDCQRSSDQ------------------MCCEHSVAQFSS------
-DQQLNPEENLALYCKPLELYNFIRHRAIENPPYLQRCLLYKIRAKQKKRIQITISLPGS
NNKELQAQNIFPLYVLFARPTSNVPIEGHSPIYRFSQARLLTSFNDSGNNDRAEATFVIP
DLETLI-ATQAYGLTFILVSR---GTKKNKGRTGQNLCENDCSEKHVDYSSLRKLAGKCF
WGKIPITLLNSSLETCADLILGHIVESPISICMSPGYLEPTFLEHDNCLSF--CSRKADA
MVPYQLQVKVSAAEAGAKDILKSPYNSFSYSDVPPSLLLRIVRLRVGNVLFNYK---NT-
Q-MSEVTEDFTCPFCLVRCGNFKGLECHMTSSHDLFHYEFWISEDYQ--AVNVTLKKD-N
MRTEFVAAEV-DNSHRIFYYRSRFKK-SR---TEILPVARA---------DAHIME----
-----------------------------------------------------SGSPEET
----QAES---------------------EDD-VQEEN------E----NAL--------
----------------------------IDDS----------------------------
-----KKLH---GS--------NH------------------------------------
------------------------------------------------------------
-------------------------------------------SQSEFLAFGKSRKLSAN
RADPRNRLLLQKRQFIHSHKAQPMTFEEVLSDNDSEDEVD--DDIADLEDRRMLDDFVDV
TK-DEKRIMHMWNSFIRKQSILADSHVPWACEAFSRHHGEELLENSALLWGWRMFMIKLW
NHSLLSARTMDTCNRILDDIKN--------------------------------------
------------------------------------------------------------
--------------------------------------------ER-SDPKK-Q

>At4g16810_VRN2-like
----------------------------------------------------------MD
PIKLTTEA----------------------------------------------------
-----------------------------------------KVPAKRSK-----------
------------------------------------------------------------
------------------------------------------------------------
-----------------------------------------------------------A
TSHY--------------------------------------------------------
------------------------------------------------------------
------------------------------------------------------------
------------------------------------------------------------
------------------------------------------------------------
------------------------------------------------------------
------------------------------------------------------------
------------------------------------------------------------
------------------------------------------------------------
-------LPLHKRQFYHSRTGQPLSLEQVMSDRDSENDVDKNDDAAHLEESQMLNGSMDE
NEIVAERFIKLWNSFVKQQRIVADAHIPWACEAFSRLHLQELRSNLSLDLCWRQFMIKQW
DYGLLDRVTMNKCNTII--YHNISTTNDDINNNNT------RTTDNMDVVD--DDINRDK
GNTETTETAPVATEATTHGEQDGIDVGEQGNNGSTLCEQMESATVTESSQDATWSTSTQR
SFGKRPIVPTPKMIEWQWSSVGGRRSGGRRGRGRRGRGGRGREGGSASGSGNLI
